# Supplementary material for: Altered Microglia-Neuron Crosstalk and Regional Heterogeneity in Alzheimer’s Disease Revealed by Single-Nucleus RNA Sequencing
Source: Int J Mol Sci. 2026 Feb 3;27(3):1492. doi: 10.3390/ijms27031492 (PMC12897843; doi:10.3390/ijms27031492)
Supplement: Supplementary file 1 [file ijms-27-01492-s001.zip]

Archive with 1 entries (1 files):
- Supplementary Table S1 Marker Genes for Microglial Subclusters.xlsx
