# Supplementary material for: Altered Microglia-Neuron Crosstalk and Regional Heterogeneity in Alzheimer’s Disease Revealed by Single-Nucleus RNA Sequencing
Source: Int J Mol Sci. 2026 Feb 3;27(3):1492. doi: 10.3390/ijms27031492 (PMC12897843; doi:10.3390/ijms27031492)
Supplement: Supplementary file 1 [file ijms-27-01492-s001.zip › Supplementary Table S1 Marker Genes for Microglial Subclusters.xlsx]

## Sheet: Marker Genes for Microglial Sub
	p_val	avg_log2FC	pct.1	pct.2	Highest Expression Abundance	p_val_adj	cluster	gene
LINC00486	0	9.58010269543085	0.945	0.002	0.943	0	Cluster_0	LINC00486
RASGEF1B	0	4.84168795485269	0.792	0.094	0.698	0	Cluster_0	RASGEF1B
LINGO1	0	7.75436835710951	0.654	0.003	0.651	0	Cluster_0	LINGO1
SLC26A3	0	8.94930756443855	0.548	0.001	0.547	0	Cluster_0	SLC26A3
CHST11	0	3.49467381691931	0.653	0.111	0.542	0	Cluster_0	CHST11
LPP	0	3.01329	0.656	0.139	0.517	0	Cluster_0	LPP
DOCK4	0	2.23390542580421	0.851	0.337	0.514	0	Cluster_0	DOCK4
FRMD4A	0	2.58614144348231	0.803	0.291	0.512	0	Cluster_0	FRMD4A
HS3ST4	0	4.79260144520624	0.542	0.037	0.505	0	Cluster_0	HS3ST4
LRP4	0	8.93259756804965	0.499	0.002	0.497	0	Cluster_0	LRP4
MAML2	0	2.79554966476721	0.659	0.171	0.488	0	Cluster_0	MAML2
INO80D	0	3.68824603283623	0.562	0.079	0.483	0	Cluster_0	INO80D
ARHGAP26	0	2.67395055600728	0.644	0.163	0.481	0	Cluster_0	ARHGAP26
LDLRAD4	0	2.87437791872105	0.584	0.13	0.454	0	Cluster_0	LDLRAD4
MAML3	0	3.64146561840805	0.512	0.066	0.446	0	Cluster_0	MAML3
UBE2E2	4.87962177558381e-301	2.68214164627464	0.58	0.134	0.446	8.26754317437164e-297	Cluster_0	UBE2E2
ZFAND3	0	3.77851410089215	0.51	0.068	0.442	0	Cluster_0	ZFAND3
PLXDC2	0	2.2653542371102	0.955	0.514	0.441	0	Cluster_0	PLXDC2
TCF12	8.63653604813774e-294	2.72472062108901	0.589	0.149	0.44	1.46328830263598e-289	Cluster_0	TCF12
FHIT	0	3.5302328830652	0.508	0.073	0.435	0	Cluster_0	FHIT
ARHGAP24	1.54385665177677e-290	1.98154703347493	0.746	0.312	0.434	2.61575632510538e-286	Cluster_0	ARHGAP24
ARHGAP15	1.73076716270369e-295	2.85857012629266	0.553	0.121	0.432	2.93243880376886e-291	Cluster_0	ARHGAP15
FOXN3	6.97817371114111e-269	2.15952787390878	0.661	0.232	0.429	1.18231197187864e-264	Cluster_0	FOXN3
GNAQ	7.27599240286214e-262	2.11744233899488	0.582	0.159	0.423	1.23277139281693e-257	Cluster_0	GNAQ
HDAC9	3.78624692659304e-291	3.13095310386624	0.515	0.094	0.421	6.41503816772659e-287	Cluster_0	HDAC9
FMNL2	6.63984963117326e-244	2.36569810198298	0.511	0.119	0.392	1.12498972300969e-239	Cluster_0	FMNL2
LINC01609	0	9.31425194884331	0.385	0.001	0.384	0	Cluster_0	LINC01609
FCHSD2	4.76821003971218e-224	2.34049351720071	0.539	0.156	0.383	8.07877827028434e-220	Cluster_0	FCHSD2
ST6GALNAC3	2.14241377643871e-268	3.48388153292023	0.447	0.066	0.381	3.62989166142011e-264	Cluster_0	ST6GALNAC3
MED13L	2.1789649090778e-221	2.03575561723826	0.522	0.143	0.379	3.69182024545052e-217	Cluster_0	MED13L
SSH2	7.17642008920578e-227	1.62388986531961	0.713	0.336	0.377	1.21590085571414e-222	Cluster_0	SSH2
ZSWIM6	2.83262285909157e-239	2.54062792658155	0.469	0.093	0.376	4.79931291015885e-235	Cluster_0	ZSWIM6
SFMBT2	8.13904677825929e-205	2.03858276170146	0.592	0.221	0.371	1.37899869564047e-200	Cluster_0	SFMBT2
ST6GAL1	5.55484118269237e-212	1.64931627898744	0.686	0.322	0.364	9.41156741583568e-208	Cluster_0	ST6GAL1
SLC8A1	3.8722211118159e-197	1.93234654884166	0.582	0.221	0.361	6.56070422974969e-193	Cluster_0	SLC8A1
DIAPH2	1.55608848405249e-189	1.80300640090284	0.556	0.196	0.36	2.63648071853014e-185	Cluster_0	DIAPH2
SH3RF3	8.84278625677827e-254	3.58417154182599	0.415	0.056	0.359	1.49823327548594e-249	Cluster_0	SH3RF3
KCNQ3	3.15077592169407e-227	2.88603302047293	0.454	0.095	0.359	5.33835964412627e-223	Cluster_0	KCNQ3
WWOX	6.2612788171732e-278	4.01197807350363	0.383	0.028	0.355	1.06084846999366e-273	Cluster_0	WWOX
AUTS2	1.93791183802559e-297	5.3914593471724	0.369	0.015	0.354	3.28340402716675e-293	Cluster_0	AUTS2
GAB2	1.57650988521245e-220	2.84172329869474	0.45	0.097	0.353	2.67108069851545e-216	Cluster_0	GAB2
ETV6	4.09251774060706e-197	2.16740102004749	0.487	0.135	0.352	6.93395280791055e-193	Cluster_0	ETV6
SIK3	2.26801965640516e-264	3.95083494782192	0.379	0.032	0.347	3.84270570384726e-260	Cluster_0	SIK3
FTX	8.65483673451915e-194	1.74476647445728	0.479	0.132	0.347	1.46638898792958e-189	Cluster_0	FTX
STAG1	1.06608366610742e-214	2.73617235224625	0.426	0.082	0.344	1.80626555548581e-210	Cluster_0	STAG1
SYNDIG1	3.95579246803414e-200	2.63374393919781	0.461	0.12	0.341	6.70229917859024e-196	Cluster_0	SYNDIG1
USP39	6.03920450599933e-256	3.8556515342076	0.37	0.031	0.339	1.02322241945147e-251	Cluster_0	USP39
DISC1	8.54018548236675e-199	2.31600085783726	0.442	0.104	0.338	1.4469636262774e-194	Cluster_0	DISC1
JAZF1	3.58282254894993e-203	2.66902851904123	0.432	0.096	0.336	6.07037624468586e-199	Cluster_0	JAZF1
APBB1IP	1.18074665132733e-175	1.46697476099462	0.675	0.341	0.334	2.0005390513439e-171	Cluster_0	APBB1IP
OXR1	6.25299532180071e-183	2.3786924023265	0.505	0.171	0.334	1.05944499737269e-178	Cluster_0	OXR1
ELMO1	2.18859154578073e-181	1.5469564882655	0.629	0.297	0.332	3.70813065601629e-177	Cluster_0	ELMO1
MCF2L2	9.1782699950207e-289	7.10379328313923	0.337	0.006	0.331	1.55507428525636e-284	Cluster_0	MCF2L2
TBC1D5	5.50594155176552e-190	2.25495245518706	0.443	0.112	0.331	9.32871677115632e-186	Cluster_0	TBC1D5
PTPRJ	5.91868217885426e-182	2.2689683278408	0.463	0.138	0.325	1.00280232156328e-177	Cluster_0	PTPRJ
SLC9A9	1.86436183819435e-160	1.85081039252213	0.534	0.213	0.321	3.15878826245268e-156	Cluster_0	SLC9A9
DPYD	1.02370632108992e-210	3.43792382562851	0.385	0.064	0.321	1.73446561982266e-206	Cluster_0	DPYD
PARK2	5.41185654357024e-260	5.25192232127265	0.334	0.016	0.318	9.16930854177106e-256	Cluster_0	PARK2
MTHFD1L	7.81144818649342e-188	2.41977803918652	0.401	0.086	0.315	1.32349366623758e-183	Cluster_0	MTHFD1L
ARL15	1.38253623704079e-249	4.58571689910942	0.336	0.021	0.315	2.34243114641821e-245	Cluster_0	ARL15
ZBTB20	4.30303729419754e-179	2.43455097771517	0.405	0.095	0.31	7.29063608755889e-175	Cluster_0	ZBTB20
ENTPD1-AS1	2.41292792803711e-218	3.47435738184652	0.351	0.041	0.31	4.08822378847327e-214	Cluster_0	ENTPD1-AS1
SDK1	7.07741640388631e-247	5.05339625846864	0.326	0.017	0.309	1.19912666131046e-242	Cluster_0	SDK1
EXOC4	1.43057333788767e-182	2.27248968612542	0.383	0.077	0.306	2.42382040638308e-178	Cluster_0	EXOC4
TBXAS1	1.75390413868994e-138	1.47446097089741	0.564	0.259	0.305	2.97163978218237e-134	Cluster_0	TBXAS1
ATG7	1.19878188829337e-192	3.09897441129043	0.362	0.06	0.302	2.03109615333546e-188	Cluster_0	ATG7
FMN1	4.21809605681555e-159	2.40813323004958	0.422	0.121	0.301	7.14672014906258e-155	Cluster_0	FMN1
IMMP2L	2.16322797988379e-220	4.23698363179525	0.33	0.031	0.299	3.66515716631711e-216	Cluster_0	IMMP2L
NAV3	1.16427003857926e-137	1.60524433768013	0.511	0.212	0.299	1.97262272636484e-133	Cluster_0	NAV3
BCOR	1.32971364044415e-232	3.54890059649277	0.314	0.017	0.297	2.25293382100452e-228	Cluster_0	BCOR
FYB	3.43276536388083e-120	1.44162136360109	0.543	0.247	0.296	5.81613435602329e-116	Cluster_0	FYB
KCNMA1	9.26357016885786e-161	2.28181237412911	0.396	0.101	0.295	1.56952669370959e-156	Cluster_0	KCNMA1
CSGALNACT1	4.83928167810798e-152	2.05502717128252	0.419	0.126	0.293	8.19919494721835e-148	Cluster_0	CSGALNACT1
RAD51B	1.21253807660606e-201	2.96519079564295	0.332	0.04	0.292	2.05440326319364e-197	Cluster_0	RAD51B
ABR	2.20506632719624e-139	1.90115347588094	0.444	0.153	0.291	3.73604387816858e-135	Cluster_0	ABR
PICALM	2.54559495321072e-133	1.56368796529616	0.495	0.204	0.291	4.31300152922492e-129	Cluster_0	PICALM
DLG2	1.74672914439112e-229	4.53026785924088	0.303	0.015	0.288	2.95948318934188e-225	Cluster_0	DLG2
RUNX1	2.76836453551342e-121	1.42243964004213	0.54	0.253	0.287	4.69044003252038e-117	Cluster_0	RUNX1
RAB11A	1.15968791267725e-172	2.67319943811114	0.352	0.065	0.287	1.96485923044907e-168	Cluster_0	RAB11A
SBF2	7.3967242182532e-168	2.73092028577531	0.362	0.076	0.286	1.25322698429864e-163	Cluster_0	SBF2
ANKS1A	1.69057467350103e-178	2.43950515369543	0.336	0.053	0.283	2.8643406693128e-174	Cluster_0	ANKS1A
FOXP1	2.20795962572651e-141	1.73563902310012	0.407	0.124	0.283	3.74094599386843e-137	Cluster_0	FOXP1
DOCK8	7.58379226544199e-133	0.965314611562766	0.696	0.413	0.283	1.28492192353384e-128	Cluster_0	DOCK8
PRKCA	8.9539983637332e-169	2.81443558839802	0.349	0.067	0.282	1.51707594276732e-164	Cluster_0	PRKCA
RABGAP1L	1.48574882648891e-134	1.59444225994711	0.402	0.124	0.278	2.51730423672016e-130	Cluster_0	RABGAP1L
MAP3K5	3.1118023550909e-156	2.38841104838532	0.355	0.077	0.278	5.27232673023051e-152	Cluster_0	MAP3K5
RBM47	3.72640100894129e-134	1.95915450418608	0.413	0.136	0.277	6.31364122944922e-130	Cluster_0	RBM47
ANKRD44	1.05885137657545e-118	1.19713829581846	0.563	0.286	0.277	1.79401188733178e-114	Cluster_0	ANKRD44
CNTNAP2	4.68653782988272e-212	4.67800645297705	0.293	0.018	0.275	7.94040104517029e-208	Cluster_0	CNTNAP2
QKI	2.50518029850666e-123	1.02905922360812	0.653	0.38	0.273	4.24452697975983e-119	Cluster_0	QKI
2025-03-01	3.10067619139884e-111	1.61577207676442	0.467	0.197	0.27	5.25347567108705e-107	Cluster_0	2025-03-01
CSMD1	8.35346348701705e-234	6.55284627645881	0.272	0.003	0.269	1.4153273186053e-229	Cluster_0	CSMD1
ABHD15-AS1	9.0057682097329e-240	13.9200410580481	0.268	0	0.268	1.52584730777505e-235	Cluster_0	ABHD15-AS1
DSCAM	9.26983607011062e-217	5.16448642710285	0.278	0.011	0.267	1.57058832535884e-212	Cluster_0	DSCAM
MBD5	8.46800105948468e-159	2.58930311532504	0.324	0.058	0.266	1.43473341950849e-154	Cluster_0	MBD5
BCAS3	7.10545414659696e-192	3.67952645110272	0.292	0.026	0.266	1.20387709605792e-187	Cluster_0	BCAS3
TBC1D19	2.92970430057262e-215	5.52301360232145	0.275	0.01	0.265	4.96379799646019e-211	Cluster_0	TBC1D19
GRID2	1.57945120689624e-143	3.02925556166138	0.358	0.093	0.265	2.67606417984431e-139	Cluster_0	GRID2
SMYD3	6.24777631696647e-192	4.0398974751443	0.284	0.023	0.261	1.05856074138363e-187	Cluster_0	SMYD3
FAM49B	1.79819877308031e-112	1.27500770202776	0.551	0.291	0.26	3.04668818122997e-108	Cluster_0	FAM49B
DOCK10	4.52414520233027e-109	1.41827214452576	0.467	0.207	0.26	7.66525921630818e-105	Cluster_0	DOCK10
AKT3	1.64303011262699e-151	2.6062531738464	0.32	0.061	0.259	2.78378591982392e-147	Cluster_0	AKT3
HIVEP3	1.13809765922256e-138	2.32163	0.338	0.081	0.257	1.92827886402078e-134	Cluster_0	HIVEP3
CAMK1D	1.15976907966739e-145	2.47670460797074	0.32	0.065	0.255	1.96499675168046e-141	Cluster_0	CAMK1D
ELMO1-AS1	6.42052076380699e-225	13.8245137181327	0.253	0	0.253	1.08782883301182e-220	Cluster_0	ELMO1-AS1
RBFOX1	5.24306185967537e-198	5.01986039561599	0.266	0.014	0.252	8.88331970884799e-194	Cluster_0	RBFOX1
SPIDR	2.26792003785998e-138	2.28226698661565	0.327	0.075	0.252	3.84253692014616e-134	Cluster_0	SPIDR
ARHGAP22	2.12298065767062e-104	1.38003714476569	0.435	0.183	0.252	3.59696612829133e-100	Cluster_0	ARHGAP22
CDKAL1	5.07922801991367e-159	2.6381806472701	0.293	0.042	0.251	8.60573603413973e-155	Cluster_0	CDKAL1
MGAT5	2.70305038182927e-149	3.01315025281295	0.306	0.056	0.25	4.57977826193332e-145	Cluster_0	MGAT5
DLEU1	4.34671355578346e-200	5.1367842386196	0.26	0.011	0.249	7.36463677756391e-196	Cluster_0	DLEU1
FAF1	3.55219896471374e-176	3.46300935978958	0.271	0.024	0.247	6.01849070591449e-172	Cluster_0	FAF1
DLEU2	2.44775540470354e-141	2.80353469043244	0.308	0.061	0.247	4.14723198218921e-137	Cluster_0	DLEU2
MEF2A	1.17932007058122e-94	0.736716474902361	0.74	0.493	0.247	1.99812199558576e-90	Cluster_0	MEF2A
EIF4G3	9.57147324091226e-98	0.895375677022732	0.414	0.169	0.245	1.62169471120776e-93	Cluster_0	EIF4G3
BNC2	6.69127541550489e-161	3.41111608978752	0.28	0.036	0.244	1.13370279364899e-156	Cluster_0	BNC2
PCDH9	5.10973692773602e-155	3.14550955145762	0.287	0.043	0.244	8.65742727666314e-151	Cluster_0	PCDH9
AOAH	4.19401727059245e-114	2.0436541873222	0.364	0.12	0.244	7.1059234615648e-110	Cluster_0	AOAH
NCKAP5	2.44741834089123e-160	3.1531583538503	0.277	0.035	0.242	4.14666089497201e-156	Cluster_0	NCKAP5
IL1RAPL1	2.65383534932409e-208	7.86559668095417	0.244	0.003	0.241	4.4963932323598e-204	Cluster_0	IL1RAPL1
KCNIP4	1.51974916679622e-200	5.70340243998296	0.246	0.006	0.24	2.57491101330284e-196	Cluster_0	KCNIP4
FAM177B	5.02915581138437e-157	3.1962601102466	0.274	0.035	0.239	8.52089869122854e-153	Cluster_0	FAM177B
FRMD4B	7.47288338196037e-101	1.67123792996198	0.379	0.146	0.233	1.26613063140555e-96	Cluster_0	FRMD4B
CHN2	1.86439566373025e-127	2.69221533278967	0.298	0.065	0.233	3.15884557305817e-123	Cluster_0	CHN2
NRXN3	4.89506399768385e-190	5.84596099364314	0.238	0.007	0.231	8.29370693127574e-186	Cluster_0	NRXN3
RERE	6.58979830071671e-100	1.58801788731506	0.356	0.125	0.231	1.11650952609043e-95	Cluster_0	RERE
ZNF609	3.35016293110339e-123	2.49212950941561	0.295	0.066	0.229	5.67618105416848e-119	Cluster_0	ZNF609
TAB2	6.3779829191106e-94	1.51519322926069	0.362	0.133	0.229	1.08062164598491e-89	Cluster_0	TAB2
DTNB	9.34375907102551e-132	3.03678552682837	0.28	0.052	0.228	1.58311309940385e-127	Cluster_0	DTNB
NSMCE2	2.1660152509994e-137	2.90184234307563	0.27	0.043	0.227	3.66987963976828e-133	Cluster_0	NSMCE2
CMIP	9.25829150924857e-106	1.93750892178142	0.322	0.095	0.227	1.56863233041198e-101	Cluster_0	CMIP
GPHN	1.18832376702448e-167	4.60871581841715	0.243	0.017	0.226	2.01337695846957e-163	Cluster_0	GPHN
PDXDC1	1.23142884385887e-108	1.95604504921126	0.308	0.083	0.225	2.08640989015008e-104	Cluster_0	PDXDC1
EPB41L2	4.92029476745912e-85	0.892324804711552	0.592	0.367	0.225	8.33645542450599e-81	Cluster_0	EPB41L2
CCNY	3.40217581012633e-153	3.51659232176667	0.247	0.025	0.222	5.76430647509705e-149	Cluster_0	CCNY
NAALADL2	7.17800809631686e-164	4.0209898191023	0.239	0.017	0.222	1.21616991175897e-159	Cluster_0	NAALADL2
FGD4	1.38085176873247e-77	0.988835533505375	0.464	0.243	0.221	2.33957715176342e-73	Cluster_0	FGD4
MACROD2	1.25983311354587e-160	4.31902145878296	0.239	0.018	0.221	2.13453524428076e-156	Cluster_0	MACROD2
ERC1	8.71856974727188e-117	1.82351077520288	0.281	0.061	0.22	1.47718727228027e-112	Cluster_0	ERC1
DOCK2	1.43272175677852e-94	1.67091503574821	0.333	0.113	0.22	2.42746047250985e-90	Cluster_0	DOCK2
TBC1D22A	2.36502875076232e-95	1.77394955659713	0.333	0.115	0.218	4.0070682124166e-91	Cluster_0	TBC1D22A
MAP4K4	5.16333545924662e-80	1.20406859676357	0.396	0.178	0.218	8.74823926860155e-76	Cluster_0	MAP4K4
SYK	6.78082743516558e-79	1.33974037794894	0.39	0.173	0.217	1.1488755923401e-74	Cluster_0	SYK
CADM2	9.67355105330886e-145	4.13057193834332	0.244	0.028	0.216	1.63898975496212e-140	Cluster_0	CADM2
CHSY3	1.96391251813712e-182	6.49151974670438	0.218	0.003	0.215	3.32745697947972e-178	Cluster_0	CHSY3
VTI1A	2.39387889703518e-112	2.30613720322217	0.279	0.065	0.214	4.0559490152467e-108	Cluster_0	VTI1A
DENND1A	1.91288491194106e-137	2.82590037584294	0.246	0.032	0.214	3.24100090630174e-133	Cluster_0	DENND1A
MIR99AHG	3.29541151477869e-131	2.83357507966025	0.251	0.038	0.213	5.58341572948954e-127	Cluster_0	MIR99AHG
NCOA1	8.18425878608644e-117	2.40211883057645	0.263	0.051	0.212	1.38665896612663e-112	Cluster_0	NCOA1
FBXO11	1.23032798808313e-106	2.26767921614886	0.281	0.069	0.212	2.08454471020925e-102	Cluster_0	FBXO11
RAP1A	2.32555007586193e-89	1.40637059041575	0.327	0.115	0.212	3.94017949353287e-85	Cluster_0	RAP1A
ITPR2	1.43630278837476e-65	0.515420798250702	0.645	0.433	0.212	2.43352781434335e-61	Cluster_0	ITPR2
ANKRD17	8.30504299967385e-91	1.24156045592404	0.313	0.101	0.212	1.40712343543474e-86	Cluster_0	ANKRD17
SNX29	6.52982655379591e-80	1.34814188661437	0.367	0.155	0.212	1.10634851300964e-75	Cluster_0	SNX29
ATP8B4	1.14183302991611e-73	1.0885286116119	0.425	0.214	0.211	1.93460770258687e-69	Cluster_0	ATP8B4
ZNF710	8.6509782905919e-119	2.88242284447336	0.257	0.047	0.21	1.46573525177499e-114	Cluster_0	ZNF710
SH3D19	1.91226010905183e-176	6.48024865940174	0.213	0.003	0.21	3.23994230276652e-172	Cluster_0	SH3D19
TMEM163	5.00021463294214e-153	5.08109523341418	0.226	0.017	0.209	8.47186365259388e-149	Cluster_0	TMEM163
ARID1B	1.45303211024905e-81	1.37505268350676	0.342	0.133	0.209	2.46187230439496e-77	Cluster_0	ARID1B
MEF2C	1.21956338151309e-83	0.6794896458032	0.766	0.558	0.208	2.06630623729762e-79	Cluster_0	MEF2C
ATXN1	1.44282459997912e-92	2.04478403049821	0.302	0.096	0.206	2.44457771974461e-88	Cluster_0	ATXN1
STEAP1B	3.28752299211254e-176	7.83189270611272	0.207	0.002	0.205	5.57005020553627e-172	Cluster_0	STEAP1B
ADK	1.80955894029477e-107	2.34573987903715	0.264	0.06	0.204	3.06593571254142e-103	Cluster_0	ADK
FKBP5	9.5628368733039e-67	0.994389412966346	0.52	0.318	0.202	1.62023145144388e-62	Cluster_0	FKBP5
ANK2	4.40094194399358e-119	3.16163037750097	0.243	0.041	0.202	7.45651593570832e-115	Cluster_0	ANK2
PIAS1	1.86157391654289e-73	1.37759994596392	0.353	0.151	0.202	3.15406468679862e-69	Cluster_0	PIAS1
TRPS1	4.03977406505869e-112	2.37120736922019	0.251	0.05	0.201	6.84458919842894e-108	Cluster_0	TRPS1
CELF2	3.46248608119105e-56	0.607769329194713	0.613	0.412	0.201	5.86649016736199e-52	Cluster_0	CELF2
KCNIP1	2.96177125565764e-142	4.42685552553023	0.219	0.019	0.2	5.01812903846074e-138	Cluster_0	KCNIP1
PACS1	1.51170401987382e-108	2.27984326437697	0.251	0.051	0.2	2.56128012087222e-104	Cluster_0	PACS1
PRKCB	4.10591018048391e-98	1.93532103947207	0.268	0.068	0.2	6.95664361879389e-94	Cluster_0	PRKCB
RFWD2	5.01289444567274e-125	3.31785273074219	0.23	0.031	0.199	8.49334705930333e-121	Cluster_0	RFWD2
TTC28	5.91767633971624e-131	2.86835732201014	0.223	0.025	0.198	1.00263190223812e-126	Cluster_0	TTC28
CUX1	1.55423942955453e-81	1.55987889832275	0.312	0.115	0.197	2.63334786549424e-77	Cluster_0	CUX1
ARMC9	9.92287461598225e-159	4.75891894418322	0.201	0.005	0.196	1.68123264618587e-154	Cluster_0	ARMC9
XPO5	1.08994177167137e-124	3.48775092071189	0.226	0.03	0.196	1.84668834374281e-120	Cluster_0	XPO5
CPEB3	1.59768456748411e-119	3.02198346439102	0.229	0.034	0.195	2.70695696268833e-115	Cluster_0	CPEB3
BRE	1.80623279872499e-118	3.4776268178435	0.232	0.037	0.195	3.06030023087975e-114	Cluster_0	BRE
COG5	1.49145047587819e-107	2.54601759167945	0.245	0.05	0.195	2.52696454128041e-103	Cluster_0	COG5
NPAS3	1.09588313414021e-155	5.57418871269101	0.201	0.007	0.194	1.85675479417376e-151	Cluster_0	NPAS3
TAOK3	2.70154994052134e-67	1.14222310250529	0.355	0.162	0.193	4.57723606422531e-63	Cluster_0	TAOK3
LRP1B	7.72935347813448e-161	7.39186015987951	0.195	0.003	0.192	1.30958435980032e-156	Cluster_0	LRP1B
LSAMP	2.36788004202499e-148	4.70926885311034	0.202	0.01	0.192	4.01189915520294e-144	Cluster_0	LSAMP
BTBD9	7.05628783775608e-135	3.92642261655138	0.211	0.019	0.192	1.19554684835101e-130	Cluster_0	BTBD9
FAM172A	2.91173112004143e-104	1.94580043127123	0.239	0.047	0.192	4.93334603668619e-100	Cluster_0	FAM172A
LRCH1	3.61649675824161e-79	1.78137086517399	0.292	0.1	0.192	6.12743045748877e-75	Cluster_0	LRCH1
ITFG1	7.85622786839698e-95	2.17516114981935	0.252	0.061	0.191	1.3310806877425e-90	Cluster_0	ITFG1
LINC-PINT	1.40062791790878e-89	2.1489413410873	0.267	0.076	0.191	2.37308388131284e-85	Cluster_0	LINC-PINT
MAGI2	2.01588193705585e-151	5.63417787418713	0.198	0.008	0.19	3.41550876595373e-147	Cluster_0	MAGI2
NCOA2	1.73033679023314e-96	2.27219304988676	0.247	0.057	0.19	2.93170962369201e-92	Cluster_0	NCOA2
STARD13	8.59570700298913e-129	3.90771716791289	0.21	0.021	0.189	1.45637063751645e-124	Cluster_0	STARD13
WDFY3	3.6050378161858e-69	1.31616564707019	0.319	0.13	0.189	6.1080155719636e-65	Cluster_0	WDFY3
SLC27A6	3.74543387818284e-163	8.50046783783376	0.189	0.001	0.188	6.34588861980518e-159	Cluster_0	SLC27A6
PTPRD	1.81518971882094e-141	4.54559131510163	0.2	0.012	0.188	3.07547594059831e-137	Cluster_0	PTPRD
CACNA1A	2.52317672226841e-75	1.59747012974649	0.293	0.105	0.188	4.27501832053937e-71	Cluster_0	CACNA1A
TRIO	2.84251430426993e-77	1.78445284452089	0.279	0.092	0.187	4.81607198572454e-73	Cluster_0	TRIO
DENND4A	1.30485616441301e-76	1.6087639734122	0.281	0.094	0.187	2.21081779936496e-72	Cluster_0	DENND4A
SUPT3H	1.42723024652669e-130	3.86131820250546	0.205	0.018	0.187	2.41815620669017e-126	Cluster_0	SUPT3H
FTO	2.13562383653418e-115	3.18558050053277	0.218	0.031	0.187	3.61838746623986e-111	Cluster_0	FTO
ERBB2IP	1.96515151955504e-97	2.67386082409004	0.241	0.054	0.187	3.32955621958211e-93	Cluster_0	ERBB2IP
PTK2	7.9752055374876e-86	2.03363329187125	0.259	0.072	0.187	1.35123907421652e-81	Cluster_0	PTK2
PLCL2	9.78883245366647e-114	3.28049440894707	0.22	0.034	0.186	1.65852188262471e-109	Cluster_0	PLCL2
HIST2H2BF	4.17951887802317e-93	2.78927274472932	0.247	0.061	0.186	7.08135883503466e-89	Cluster_0	HIST2H2BF
DTNA	3.44635034305362e-84	2.0959713093224	0.261	0.075	0.186	5.83915138623575e-80	Cluster_0	DTNA
CHCHD3	5.17729324327482e-106	2.88343342727141	0.224	0.039	0.185	8.77188794208053e-102	Cluster_0	CHCHD3
STK3	4.09626871974933e-92	2.14316701941733	0.245	0.06	0.185	6.9403080918713e-88	Cluster_0	STK3
RASAL2	2.72954566609046e-83	1.93367981606775	0.259	0.074	0.185	4.62466922205707e-79	Cluster_0	RASAL2
SRGAP1	2.83994950668528e-58	0.779566443066243	0.377	0.192	0.185	4.81172644917687e-54	Cluster_0	SRGAP1
TANC2	1.10478721008416e-75	1.8371681261124	0.276	0.092	0.184	1.87184097004559e-71	Cluster_0	TANC2
MEG3	1.92611510327129e-106	2.58883180076346	0.221	0.037	0.184	3.26341681947254e-102	Cluster_0	MEG3
SIPA1L1	3.77244505677441e-102	2.76063762107216	0.226	0.043	0.183	6.39165365969289e-98	Cluster_0	SIPA1L1
PCNXL2	1.38310968451286e-80	2.1375253368381	0.262	0.079	0.183	2.34340273847014e-76	Cluster_0	PCNXL2
TRAPPC9	3.76972787069774e-121	3.69292775470759	0.205	0.023	0.182	6.38704993132318e-117	Cluster_0	TRAPPC9
MIB1	3.02659981091076e-97	2.41129436387692	0.226	0.045	0.181	5.12796805962611e-93	Cluster_0	MIB1
ADGRB3	2.02392758242507e-136	4.47025853100314	0.19	0.01	0.18	3.42914050290279e-132	Cluster_0	ADGRB3
BMP2K	5.0903136111071e-56	0.866128463629336	0.471	0.291	0.18	8.62451835129876e-52	Cluster_0	BMP2K
CTNNA3	3.51185542707858e-148	6.69266507839509	0.182	0.003	0.179	5.95013665009924e-144	Cluster_0	CTNNA3
UVRAG	1.90828562177899e-69	1.72879372135676	0.29	0.111	0.179	3.23320832898015e-65	Cluster_0	UVRAG
PIP4K2A	1.19475920149659e-69	1.17317576831617	0.281	0.103	0.178	2.02428051509567e-65	Cluster_0	PIP4K2A
RASGEF1C	9.26947927808755e-113	3.14720500578905	0.204	0.026	0.178	1.57052787408637e-108	Cluster_0	RASGEF1C
2025-03-03	6.13065071172629e-100	3.11034580370089	0.218	0.04	0.178	1.03871615008779e-95	Cluster_0	2025-03-03
DPP10	1.42522831999822e-144	6.06807968464565	0.181	0.004	0.177	2.41476434257298e-140	Cluster_0	DPP10
FOXP2	3.62548707023673e-83	2.17850800048217	0.242	0.065	0.177	6.14266274310209e-79	Cluster_0	FOXP2
ACER3	6.98280016138566e-82	2.14445498155908	0.247	0.07	0.177	1.18309583134357e-77	Cluster_0	ACER3
FBXL17	3.46373868423337e-116	3.07361380905204	0.198	0.022	0.176	5.8686124526966e-112	Cluster_0	FBXL17
FNDC3B	5.91155936513313e-89	2.37214503128258	0.231	0.055	0.176	1.00159550323451e-84	Cluster_0	FNDC3B
KHDRBS3	3.63477335312798e-65	1.37440908470995	0.285	0.109	0.176	6.15839649220473e-61	Cluster_0	KHDRBS3
BCYRN1	1.10723422594799e-121	5.00000182850973	0.194	0.019	0.175	1.87598694902367e-117	Cluster_0	BCYRN1
VPS13B	1.3580271166442e-72	1.6291123437147	0.262	0.087	0.175	2.30090534373026e-68	Cluster_0	VPS13B
PIK3R5	1.14971738669883e-81	2.18811773552943	0.244	0.069	0.175	1.94796616828383e-77	Cluster_0	PIK3R5
LYN	3.91580296559837e-65	1.54522517898935	0.289	0.114	0.175	6.63454496461332e-61	Cluster_0	LYN
SLC39A11	3.69290836054114e-96	2.15150265843895	0.215	0.041	0.174	6.25689463526485e-92	Cluster_0	SLC39A11
SDCCAG8	1.27915175683153e-50	0.753154628105908	0.415	0.241	0.174	2.16726682159966e-46	Cluster_0	SDCCAG8
PLEKHA7	5.30377622228174e-137	5.01201063746195	0.179	0.006	0.173	8.98618805341196e-133	Cluster_0	PLEKHA7
FER	6.60719178073126e-68	1.63466075378269	0.267	0.095	0.172	1.1194565034093e-63	Cluster_0	FER
BCL2	2.72045776243162e-78	2.22168181304209	0.24	0.068	0.172	4.60927158688789e-74	Cluster_0	BCL2
WDR70	1.03276079383955e-76	1.49937845330925	0.24	0.068	0.172	1.74980661300235e-72	Cluster_0	WDR70
RAPGEF1	7.75818437526415e-73	1.85831380145295	0.251	0.079	0.172	1.31446917870101e-68	Cluster_0	RAPGEF1
ZCCHC7	4.17105852788163e-99	3.0205772309114	0.206	0.035	0.171	7.06702446378984e-95	Cluster_0	ZCCHC7
SSBP2	6.42407040181225e-71	1.93600350078922	0.256	0.086	0.17	1.08843024817905e-66	Cluster_0	SSBP2
MKRN3	9.02730921036814e-144	6.92133753726234	0.172	0.002	0.17	1.52949699951267e-139	Cluster_0	MKRN3
DLEU7	9.42946891137153e-113	3.0887456920326	0.188	0.019	0.169	1.59763491765368e-108	Cluster_0	DLEU7
EXOC6B	8.44907035096974e-95	2.48093936881247	0.205	0.036	0.169	1.4315259895648e-90	Cluster_0	EXOC6B
ZMYM4	1.34405139193114e-74	1.75157682581543	0.235	0.066	0.169	2.27722627334894e-70	Cluster_0	ZMYM4
DLG1	6.72159464861031e-85	2.22499329210329	0.218	0.05	0.168	1.13883978131405e-80	Cluster_0	DLG1
TXNRD1	1.94820663625384e-93	2.1282556355634	0.203	0.036	0.167	3.30084650380488e-89	Cluster_0	TXNRD1
CLASP2	1.36918959605135e-70	1.94765904681825	0.25	0.083	0.167	2.3198179325898e-66	Cluster_0	CLASP2
TMCC1	2.60403751131773e-102	3.00187433101634	0.192	0.026	0.166	4.41202075542563e-98	Cluster_0	TMCC1
CCND3	2.01522928686585e-74	2.06172783483781	0.234	0.068	0.166	3.41440298073682e-70	Cluster_0	CCND3
FLI1	6.57954034933888e-63	1.45059027598489	0.267	0.101	0.166	1.11477152138849e-58	Cluster_0	FLI1
MKLN1	2.50687811951405e-54	1.23656519777922	0.315	0.149	0.166	4.24740359789265e-50	Cluster_0	MKLN1
DIP2B	2.41776908978346e-51	1.16649648744443	0.334	0.168	0.166	4.09642616882011e-47	Cluster_0	DIP2B
WDPCP	8.28714822856268e-115	3.89685100023632	0.182	0.016	0.166	1.40409152436537e-110	Cluster_0	WDPCP
SUMF1	1.30926202876974e-98	3.26933117415882	0.195	0.03	0.165	2.21828265534456e-94	Cluster_0	SUMF1
CPQ	3.33114320337568e-83	2.33083621584581	0.212	0.047	0.165	5.64395592947941e-79	Cluster_0	CPQ
INADL	3.75816012435173e-135	5.8357729310726	0.167	0.003	0.164	6.36745069868914e-131	Cluster_0	INADL
PDE4B	1.06830464458463e-63	1.73898272767318	0.263	0.099	0.164	1.81002855931974e-59	Cluster_0	PDE4B
SPRED1	4.77269847003324e-57	1.2432145891281	0.285	0.121	0.164	8.08638301777732e-53	Cluster_0	SPRED1
ABCC4	5.58236361236189e-55	1.17494024498027	0.289	0.126	0.163	9.45819866842475e-51	Cluster_0	ABCC4
JMJD1C	1.58923960473214e-43	0.600806529756937	0.415	0.253	0.162	2.69264866229767e-39	Cluster_0	JMJD1C
PRKCE	5.45369710882804e-107	3.65553540696954	0.178	0.018	0.16	9.24019901148734e-103	Cluster_0	PRKCE
AMBRA1	8.79037782219467e-97	2.86554289500851	0.186	0.026	0.16	1.48935371441444e-92	Cluster_0	AMBRA1
AFF1	2.62399380070055e-55	1.29784834708958	0.274	0.115	0.159	4.44583269652694e-51	Cluster_0	AFF1
ASAP1	1.20761790420811e-87	2.59697688078249	0.195	0.036	0.159	2.0460670150998e-83	Cluster_0	ASAP1
NF1	6.63765418460784e-49	0.925151285111525	0.326	0.167	0.159	1.12461774849811e-44	Cluster_0	NF1
MBNL1	3.09815588959492e-40	0.557512322698014	0.503	0.345	0.158	5.24920552374067e-36	Cluster_0	MBNL1
SCFD2	2.09327466269168e-103	3.51151748943619	0.177	0.019	0.158	3.54663526099852e-99	Cluster_0	SCFD2
PHACTR1	8.61715270978133e-91	2.38469581195144	0.189	0.031	0.158	1.46000418361825e-86	Cluster_0	PHACTR1
L3MBTL4	1.75603717250599e-86	2.23444141405676	0.194	0.036	0.158	2.9752537813769e-82	Cluster_0	L3MBTL4
LRBA	9.722054340326e-72	2.18353494184951	0.219	0.061	0.158	1.64720766688143e-67	Cluster_0	LRBA
RASA1	1.50701238868869e-63	1.75254128321233	0.236	0.078	0.158	2.55333109015525e-59	Cluster_0	RASA1
ZNRF2	1.60642384718844e-80	2.61969309590082	0.202	0.045	0.157	2.72176392429138e-76	Cluster_0	ZNRF2
CTNNA2	1.7382111807892e-123	5.70850431648387	0.161	0.005	0.156	2.94505120361114e-119	Cluster_0	CTNNA2
COMMD10	2.58169961644765e-72	2.21633722126342	0.213	0.057	0.156	4.37417366014725e-68	Cluster_0	COMMD10
PDSS2	7.28886384035483e-110	4.19104896144354	0.168	0.013	0.155	1.23495220047132e-105	Cluster_0	PDSS2
ANKS1B	2.25807056886822e-104	3.95938935351912	0.17	0.016	0.154	3.82584896483342e-100	Cluster_0	ANKS1B
GMDS-AS1	8.8424806740497e-75	2.62567640521976	0.2	0.047	0.153	1.49818150060424e-70	Cluster_0	GMDS-AS1
ATP8B1	7.76365671511545e-117	4.5120458739709	0.16	0.007	0.153	1.31539635724201e-112	Cluster_0	ATP8B1
LRRC16A	1.54135332639926e-102	3.87285408101474	0.168	0.016	0.152	2.61151494091827e-98	Cluster_0	LRRC16A
KANSL1L	7.55010467877216e-76	1.95965441814474	0.197	0.045	0.152	1.27921423572437e-71	Cluster_0	KANSL1L
BDNF-AS	3.85518903624914e-122	5.46281340195086	0.156	0.004	0.152	6.53184678411693e-118	Cluster_0	BDNF-AS
DLGAP1	6.59003574926867e-120	5.24213529659699	0.157	0.005	0.152	1.11654975699859e-115	Cluster_0	DLGAP1
TPK1	9.74400115241559e-82	3.16110018118356	0.191	0.039	0.152	1.65092611525377e-77	Cluster_0	TPK1
PELI1	1.71063228859339e-47	1.07345020358348	0.283	0.131	0.152	2.89832428656378e-43	Cluster_0	PELI1
PDE3B	1.11323115647338e-52	1.52438843310064	0.264	0.113	0.151	1.88614754841284e-48	Cluster_0	PDE3B
DMD	6.95496286884974e-109	4.03603327195736	0.162	0.011	0.151	1.17837935886921e-104	Cluster_0	DMD
CCDC91	6.47641428644931e-68	1.67548446944036	0.207	0.056	0.151	1.09729887255311e-63	Cluster_0	CCDC91
PAN3	1.9150108006212e-49	0.730682310225868	0.271	0.121	0.15	3.2446027994925e-45	Cluster_0	PAN3
RAPGEF2	1.31323194916055e-61	1.82374600722348	0.22	0.07	0.15	2.22500889146271e-57	Cluster_0	RAPGEF2
NFAT5	2.54001096642586e-52	1.53687012586832	0.251	0.102	0.149	4.30354058041533e-48	Cluster_0	NFAT5
TTTY14	3.02684485687893e-121	5.24947905227705	0.152	0.003	0.149	5.12838324100998e-117	Cluster_0	TTTY14
LARGE	1.85011561876388e-117	5.61176415320009	0.154	0.005	0.149	3.13465089287164e-113	Cluster_0	LARGE
PDE4D	1.00704556776371e-111	4.63167872553951	0.158	0.009	0.149	1.70623730546206e-107	Cluster_0	PDE4D
NRXN1	1.77217509229016e-91	3.41375426683079	0.173	0.024	0.149	3.00259625886722e-87	Cluster_0	NRXN1
AP3B1	1.26235190695875e-53	1.41345407716328	0.24	0.091	0.149	2.1388028359602e-49	Cluster_0	AP3B1
KCNQ1	7.21461238593914e-93	3.62169478815396	0.17	0.022	0.148	1.22237177654967e-88	Cluster_0	KCNQ1
NPL	7.14503305558958e-50	1.50169658696602	0.267	0.119	0.148	1.21058295060854e-45	Cluster_0	NPL
TNS3	9.18169950569155e-56	1.82483099047243	0.236	0.088	0.148	1.55565534724932e-51	Cluster_0	TNS3
SPPL3	2.49689629056469e-68	2.06968377418453	0.198	0.051	0.147	4.23049138510376e-64	Cluster_0	SPPL3
PAPD4	4.29367843230841e-59	2.10826950041687	0.222	0.075	0.147	7.27477936786014e-55	Cluster_0	PAPD4
RNF130	2.99299773666335e-40	0.705428332224767	0.337	0.19	0.147	5.07103606522871e-36	Cluster_0	RNF130
SKAP2	7.87338067044799e-39	0.770095763404002	0.348	0.201	0.147	1.333986886994e-34	Cluster_0	SKAP2
DOCK3	4.23598175475091e-108	4.55800538844076	0.155	0.009	0.146	7.17702388707447e-104	Cluster_0	DOCK3
NAV2	2.10593799161191e-89	3.0785027486143	0.168	0.023	0.145	3.56809073918807e-85	Cluster_0	NAV2
UBE2K	1.92656282860158e-57	1.64723068532831	0.22	0.075	0.145	3.26417540049966e-53	Cluster_0	UBE2K
P2RY12	4.02703150610671e-39	1.10734569973676	0.33	0.185	0.145	6.8229994807966e-35	Cluster_0	P2RY12
ERBB4	1.63077691581553e-107	5.07246747421295	0.154	0.009	0.145	2.76302532846625e-103	Cluster_0	ERBB4
GRIK1	3.22594081813557e-105	3.02819159711421	0.155	0.01	0.145	5.46571152816709e-101	Cluster_0	GRIK1
RNF111	1.31301005038756e-51	1.58128283475838	0.24	0.095	0.145	2.22463292837164e-47	Cluster_0	RNF111
ZDHHC14	1.37947145468968e-67	2.02240939085376	0.191	0.047	0.144	2.33723848568072e-63	Cluster_0	ZDHHC14
NCK2	4.11208063607789e-55	1.84351863019034	0.226	0.082	0.144	6.96709822170678e-51	Cluster_0	NCK2
RIN3	5.98374069983128e-49	1.56926368733477	0.253	0.109	0.144	1.01382518677241e-44	Cluster_0	RIN3
ROBO2	1.78287391258452e-120	6.53930164525056	0.146	0.002	0.144	3.02072327009196e-116	Cluster_0	ROBO2
SND1	1.534341577777e-77	2.69011531679016	0.179	0.035	0.144	2.59963493522756e-73	Cluster_0	SND1
TENM4	3.92480008821299e-86	3.23728708054716	0.166	0.023	0.143	6.64978878945927e-82	Cluster_0	TENM4
PCCA	1.41987471422364e-82	2.42581622155861	0.17	0.027	0.143	2.40569372830912e-78	Cluster_0	PCCA
PUM2	4.04624792144425e-52	1.43505772639852	0.232	0.089	0.143	6.855557853303e-48	Cluster_0	PUM2
ANKUB1	2.52600536771712e-122	9.12024004793015	0.144	0.001	0.143	4.27981089452311e-118	Cluster_0	ANKUB1
NRG3	9.94735423609059e-118	6.92184354626789	0.146	0.003	0.143	1.68538022822083e-113	Cluster_0	NRG3
SPDYE2	1.32910792524738e-115	7.78137786151628	0.146	0.003	0.143	2.25190755774664e-111	Cluster_0	SPDYE2
CAMKMT	1.17807021762191e-80	2.83740984309612	0.174	0.031	0.143	1.9960043697168e-76	Cluster_0	CAMKMT
ABL1	1.76976045335397e-91	2.86129621805962	0.16	0.018	0.142	2.99850513611763e-87	Cluster_0	ABL1
KCNK13	1.2941195590973e-90	3.56227449227376	0.161	0.019	0.142	2.19262676897856e-86	Cluster_0	KCNK13
SRPK2	2.95775823974926e-61	2.0396648981275	0.203	0.061	0.142	5.01132978560717e-57	Cluster_0	SRPK2
FAM168A	3.30978128823185e-57	1.83366042019253	0.214	0.072	0.142	5.60776243665122e-53	Cluster_0	FAM168A
AKAP13	2.57623597602698e-32	0.285690875426641	0.435	0.293	0.142	4.36491661418252e-28	Cluster_0	AKAP13
PPP2R2B	6.48010361656103e-103	4.52401849439261	0.152	0.01	0.142	1.09792395575394e-98	Cluster_0	PPP2R2B
AGAP1	1.07646167381743e-97	3.45150601805043	0.154	0.012	0.142	1.82384901394887e-93	Cluster_0	AGAP1
NLK	5.06599320635342e-73	2.31673910628315	0.18	0.038	0.142	8.58331228952459e-69	Cluster_0	NLK
PHF21A	1.61444303339006e-64	1.90026228736122	0.192	0.051	0.141	2.73535083147278e-60	Cluster_0	PHF21A
NFIA	1.12622253838978e-51	1.00641077411183	0.226	0.085	0.141	1.9081588467938e-47	Cluster_0	NFIA
DAB1	2.57166280456935e-118	7.7792401552057	0.142	0.001	0.141	4.35716828978186e-114	Cluster_0	DAB1
EXT1	5.09836212461978e-110	4.62853385290379	0.147	0.006	0.141	8.63815494774329e-106	Cluster_0	EXT1
PAQR3	1.24028448311022e-94	3.86817555126988	0.154	0.014	0.14	2.10141399973365e-90	Cluster_0	PAQR3
BRAF	1.07308337689978e-56	1.63617835941158	0.201	0.062	0.139	1.8181251654813e-52	Cluster_0	BRAF
GNB1	7.43216996807934e-51	1.64829	0.225	0.086	0.139	1.25923255769168e-46	Cluster_0	GNB1
EPS15	1.96384918860662e-43	1.25818882777083	0.262	0.123	0.139	3.3273496802562e-39	Cluster_0	EPS15
CPM	9.84224767995087e-50	1.57688	0.224	0.086	0.138	1.66757202441408e-45	Cluster_0	CPM
PTPRE	2.74572636552547e-35	0.672402982774546	0.397	0.259	0.138	4.65208418110981e-31	Cluster_0	PTPRE
ERC2	7.65667496732351e-74	2.57311319712573	0.172	0.034	0.138	1.29727043971362e-69	Cluster_0	ERC2
ARHGAP26-AS1	1.24943107951025e-118	12.8510186945828	0.137	0	0.137	2.11691107801421e-114	Cluster_0	ARHGAP26-AS1
TMEM117	7.81815162421284e-83	3.34182827379625	0.159	0.022	0.137	1.32462942969038e-78	Cluster_0	TMEM117
PLCL1	8.27159325048341e-97	3.95468295336799	0.149	0.012	0.137	1.4014560444294e-92	Cluster_0	PLCL1
NKAIN2	7.39339890835579e-109	6.00640400548215	0.139	0.003	0.136	1.25266357704272e-104	Cluster_0	NKAIN2
GMDS	5.25959232933403e-90	4.06695841999745	0.15	0.015	0.135	8.91132728359065e-86	Cluster_0	GMDS
ALCAM	1.10585739504392e-55	1.90429758565329	0.2	0.065	0.135	1.87365418442292e-51	Cluster_0	ALCAM
RPS6KA2	2.28684005103789e-65	2.33484036450643	0.177	0.042	0.135	3.87459309847349e-61	Cluster_0	RPS6KA2
RASSF8	2.55958732965023e-42	1.27301509948329	0.245	0.111	0.134	4.33670881262639e-38	Cluster_0	RASSF8
LY86	3.57334977481773e-33	0.7493603298559	0.314	0.18	0.134	6.05432652347368e-29	Cluster_0	LY86
NCAM2	6.25852707771659e-100	5.10406444758307	0.142	0.008	0.134	1.06038224277752e-95	Cluster_0	NCAM2
TFCP2	1.00344493144818e-69	2.70695735411832	0.168	0.035	0.133	1.70013674735266e-65	Cluster_0	TFCP2
MAP2K1	3.75596022059937e-54	1.83266545508224	0.193	0.06	0.133	6.36372340176151e-50	Cluster_0	MAP2K1
NUTM2A-AS1	6.45096308679124e-41	1.45190229775004	0.246	0.113	0.133	1.09298667579504e-36	Cluster_0	NUTM2A-AS1
BIRC6	5.35821916048007e-33	0.663597830045193	0.306	0.173	0.133	9.07843072360138e-29	Cluster_0	BIRC6
EPB41	1.15148573367614e-52	1.69997639193622	0.194	0.062	0.132	1.95096227856748e-48	Cluster_0	EPB41
MYO10	2.76170554125659e-88	3.80440764462228	0.146	0.014	0.132	4.67915769855104e-84	Cluster_0	MYO10
FARS2	9.11567649730389e-84	3.09699777711837	0.149	0.018	0.131	1.5444690689382e-79	Cluster_0	FARS2
SGMS1	2.8179425642766e-57	2.11043948924398	0.183	0.052	0.131	4.77444008665385e-53	Cluster_0	SGMS1
CAB39	9.34630965033226e-46	1.55726171114149	0.218	0.087	0.131	1.58354524405579e-41	Cluster_0	CAB39
ATF6	4.24579064375267e-41	0.962524513287781	0.24	0.109	0.131	7.19364308771015e-37	Cluster_0	ATF6
ZNF565	8.84601105702834e-92	4.16002331559582	0.142	0.011	0.131	1.49877965339231e-87	Cluster_0	ZNF565
APOO	9.10452254070302e-84	2.92941173498761	0.145	0.015	0.13	1.54257925407131e-79	Cluster_0	APOO
RFX3	2.64427495656025e-62	1.97911701107135	0.171	0.041	0.13	4.48019505890003e-58	Cluster_0	RFX3
TAF15	9.26846838141814e-47	1.69047398542509	0.21	0.08	0.13	1.57035659786368e-42	Cluster_0	TAF15
RPS6KA3	2.63564981393603e-40	1.16753838451376	0.241	0.111	0.13	4.46558147975181e-36	Cluster_0	RPS6KA3
NR3C1	4.03897057783061e-39	1.08895711161206	0.256	0.126	0.13	6.84322785001841e-35	Cluster_0	NR3C1
HIF1A-AS2	2.38825273848964e-90	3.97235303467289	0.142	0.012	0.13	4.04641661482299e-86	Cluster_0	HIF1A-AS2
SIPA1L3	9.05852686822182e-72	1.9234604202991	0.156	0.027	0.129	1.53478620728282e-67	Cluster_0	SIPA1L3
VOPP1	2.40177215384972e-47	1.75765327952123	0.205	0.076	0.129	4.06932256026758e-43	Cluster_0	VOPP1
CAMK2D	8.43088070236011e-40	1.2828186754646	0.244	0.115	0.129	1.42844411740087e-35	Cluster_0	CAMK2D
BIRC6-AS2	6.93092283480303e-109	5.46307633129094	0.128	0	0.128	1.17430625590068e-104	Cluster_0	BIRC6-AS2
NLGN1	2.8090832605391e-104	6.62665685554047	0.13	0.002	0.128	4.75942976833139e-100	Cluster_0	NLGN1
NXN	5.71963636996248e-90	4.06786	0.139	0.011	0.128	9.69077990162744e-86	Cluster_0	NXN
WAC	8.94339464841015e-36	0.953024195997591	0.263	0.135	0.128	1.51527935528013e-31	Cluster_0	WAC
NTM	1.68817253004176e-85	3.6543351534891	0.142	0.014	0.128	2.86027071764976e-81	Cluster_0	NTM
KANSL1	3.31339853057309e-33	0.769772264567581	0.289	0.161	0.128	5.61389113034998e-29	Cluster_0	KANSL1
OPCML	3.04624267041681e-98	5.17643540520343	0.132	0.005	0.127	5.16124895648719e-94	Cluster_0	OPCML
CERS6	1.38723504648823e-78	3.49043482338249	0.147	0.02	0.127	2.35039233926501e-74	Cluster_0	CERS6
SIL1	7.31870504003626e-68	2.57603139274864	0.157	0.03	0.127	1.24000819493334e-63	Cluster_0	SIL1
LRRC4C	1.70425637735595e-103	6.35225498829848	0.128	0.002	0.126	2.88752158015419e-99	Cluster_0	LRRC4C
TMTC2	1.13841158465695e-96	5.22869825255898	0.131	0.005	0.126	1.92881074788427e-92	Cluster_0	TMTC2
HDAC8	4.07870669242324e-53	2.05325933239634	0.178	0.052	0.126	6.91055274897269e-49	Cluster_0	HDAC8
SOS1	6.78183144887373e-50	1.38547135833707	0.187	0.061	0.126	1.14904570238268e-45	Cluster_0	SOS1
GPATCH8	5.03435823693859e-41	0.953644982208764	0.214	0.088	0.126	8.52971316084505e-37	Cluster_0	GPATCH8
PREX1	1.31465618348431e-30	0.612453858752956	0.303	0.177	0.126	2.22742197167746e-26	Cluster_0	PREX1
RORA	1.89279688011428e-89	5.04913577060967	0.135	0.01	0.125	3.20696575397762e-85	Cluster_0	RORA
FAR2	1.27596825630482e-60	2.62063318322948	0.164	0.039	0.125	2.16187301665725e-56	Cluster_0	FAR2
NFATC3	3.39273622532796e-53	2.06155492979266	0.178	0.053	0.125	5.74831298657316e-49	Cluster_0	NFATC3
FBXW7	4.90515796227056e-51	1.26039974797245	0.179	0.054	0.125	8.31080913547501e-47	Cluster_0	FBXW7
ARL17B	3.38669452242834e-73	2.7968825177818	0.146	0.021	0.125	5.73807652935034e-69	Cluster_0	ARL17B
FNIP2	1.01827400195807e-42	1.27761724351388	0.206	0.081	0.125	1.72526164151755e-38	Cluster_0	FNIP2
MARK3	2.31520690723454e-37	0.995976429993471	0.237	0.112	0.125	3.92265506292749e-33	Cluster_0	MARK3
BACH1	1.40085856475048e-29	0.80916381000707	0.343	0.219	0.124	2.37347466625675e-25	Cluster_0	BACH1
MMP24	1.94876418282235e-106	12.5115048532049	0.124	0	0.124	3.3017911549559e-102	Cluster_0	MMP24
FRMD5	1.06481267006821e-98	6.06644075407035	0.127	0.003	0.124	1.80411210689656e-94	Cluster_0	FRMD5
NEDD4L	6.85212000288619e-60	1.99477114334604	0.161	0.037	0.124	1.16095469208901e-55	Cluster_0	NEDD4L
ADRBK2	2.72528790042274e-52	2.13145019123672	0.174	0.05	0.124	4.61745528968625e-48	Cluster_0	ADRBK2
SMURF1	5.85966611478681e-65	2.42767415468488	0.152	0.029	0.123	9.92803229828329e-61	Cluster_0	SMURF1
PCED1B	1.51650444194214e-59	2.25742935374848	0.161	0.038	0.123	2.56941347598257e-55	Cluster_0	PCED1B
ACYP2	1.43453747441326e-57	2.33141562103523	0.165	0.042	0.123	2.43053684289839e-53	Cluster_0	ACYP2
MAPKAP1	2.59947389347074e-51	1.89766008834673	0.176	0.053	0.123	4.40428861770748e-47	Cluster_0	MAPKAP1
COMMD1	1.38984151115621e-48	1.71639858938187	0.19	0.067	0.123	2.35480847235197e-44	Cluster_0	COMMD1
CDK13	2.03928293649432e-37	0.849449149041879	0.221	0.098	0.123	3.45515707930232e-33	Cluster_0	CDK13
SETD5	5.19802225330018e-33	0.710337413989599	0.258	0.135	0.123	8.8070091037665e-29	Cluster_0	SETD5
ITGA9	3.02615281020437e-76	3.5586962920983	0.141	0.018	0.123	5.12721070632926e-72	Cluster_0	ITGA9
APBA1	3.0916274684751e-73	2.99766753865519	0.143	0.02	0.123	5.23814441983736e-69	Cluster_0	APBA1
MAGI1	5.8622462998732e-85	4.14600768339236	0.133	0.011	0.122	9.93240390587516e-81	Cluster_0	MAGI1
SLC24A2	1.44029235285963e-80	4.03231	0.135	0.013	0.122	2.44028733345007e-76	Cluster_0	SLC24A2
GBF1	1.37866690146052e-62	2.27229812755013	0.154	0.032	0.122	2.33587533114456e-58	Cluster_0	GBF1
GTDC1	8.52044754347854e-58	2.30707302724884	0.162	0.04	0.122	1.44361942729157e-53	Cluster_0	GTDC1
KDM2A	9.70055209087791e-35	1.12216265831305	0.234	0.113	0.121	1.64356454075745e-30	Cluster_0	KDM2A
MAMDC2	1.37384046965308e-90	3.57541214848462	0.127	0.006	0.121	2.32769790773321e-86	Cluster_0	MAMDC2
PITPNC1	1.98899198561585e-89	5.19142449882973	0.129	0.008	0.121	3.36994912122894e-85	Cluster_0	PITPNC1
STX8	1.11472165225399e-58	2.42934053003399	0.159	0.038	0.121	1.88867289541394e-54	Cluster_0	STX8
PPP6R3	1.26218607268817e-38	1.02812540656357	0.221	0.1	0.121	2.13852186295557e-34	Cluster_0	PPP6R3
NFATC2	6.85327186494885e-37	1.43661053718371	0.222	0.101	0.121	1.16114985207828e-32	Cluster_0	NFATC2
MTSS1	5.57009397805286e-34	1.18663377457528	0.244	0.123	0.121	9.43741022701496e-30	Cluster_0	MTSS1
ZEB2	2.48811634078986e-26	0.264421146755779	0.516	0.395	0.121	4.21561551620026e-22	Cluster_0	ZEB2
RAP1GAP2	3.97531534785689e-73	3.38535373007356	0.139	0.019	0.12	6.73537679387393e-69	Cluster_0	RAP1GAP2
RNF150	1.23760812424662e-72	3.11413922188202	0.139	0.019	0.12	2.09687944491104e-68	Cluster_0	RNF150
RABEP1	6.44273137066289e-41	1.12472307389476	0.198	0.078	0.12	1.09159197613141e-36	Cluster_0	RABEP1
THADA	2.80228077128972e-49	1.44475564535826	0.172	0.052	0.12	4.74790431079617e-45	Cluster_0	THADA
SAMD12	1.00788916460947e-68	2.95932707124436	0.141	0.021	0.12	1.70766661159782e-64	Cluster_0	SAMD12
DTNBP1	2.84659372238609e-62	2.4733994948176	0.147	0.028	0.119	4.82298374383876e-58	Cluster_0	DTNBP1
HDAC4	5.46743447290437e-59	2.44787771840848	0.152	0.033	0.119	9.26347422744188e-55	Cluster_0	HDAC4
GAS7	1.3651424515594e-57	2.31024874359009	0.154	0.035	0.119	2.31296085567709e-53	Cluster_0	GAS7
DYM	1.01995553223179e-45	1.73450378159405	0.184	0.065	0.119	1.72811065826032e-41	Cluster_0	DYM
KCNMB1	3.0126177406131e-45	1.19707760915407	0.181	0.062	0.119	5.10427823792077e-41	Cluster_0	KCNMB1
TANGO6	4.41016860623479e-73	2.85081100960145	0.134	0.016	0.118	7.47214866954361e-69	Cluster_0	TANGO6
PIBF1	3.68061859362633e-51	1.64792119397606	0.164	0.046	0.118	6.2360720831811e-47	Cluster_0	PIBF1
OSBPL1A	2.4710436396482e-40	1.25720059581617	0.194	0.076	0.118	4.18668923865594e-36	Cluster_0	OSBPL1A
FRYL	1.15131767052325e-32	0.788740422243697	0.234	0.116	0.118	1.95067752916755e-28	Cluster_0	FRYL
DPP6	5.71912831336762e-88	4.66696430234185	0.124	0.006	0.118	9.68991910133875e-84	Cluster_0	DPP6
PRKCH	5.6194680597216e-62	2.87325512320544	0.147	0.029	0.118	9.5210647335863e-58	Cluster_0	PRKCH
FAM129A	6.40056663776197e-60	2.86940683870776	0.151	0.033	0.118	1.08444800543601e-55	Cluster_0	FAM129A
USP32	5.40970974140777e-46	1.81623176623138	0.176	0.058	0.118	9.16567121486719e-42	Cluster_0	USP32
FAM149A	2.26352264196539e-37	1.0126	0.207	0.089	0.118	3.83508641228196e-33	Cluster_0	FAM149A
NIPBL	1.61241640824559e-24	0.104756576955064	0.348	0.23	0.118	2.73191712049051e-20	Cluster_0	NIPBL
SETBP1	2.50147152386374e-66	2.06233451454191	0.14	0.023	0.117	4.23824320288233e-62	Cluster_0	SETBP1
ACSL1	2.39006124282461e-30	0.91756403162942	0.261	0.144	0.117	4.04948076371774e-26	Cluster_0	ACSL1
CASK	2.26672915679776e-73	2.79679349743187	0.133	0.016	0.117	3.84051921036245e-69	Cluster_0	CASK
LINC00623	4.99850105653724e-71	3.31207998176649	0.134	0.017	0.117	8.46896034009104e-67	Cluster_0	LINC00623
NHSL1	5.7502405296985e-40	1.27078943300259	0.2	0.083	0.117	9.74263252946817e-36	Cluster_0	NHSL1
TJP1	1.68149480619613e-55	1.79113548316053	0.153	0.036	0.117	2.84895665013811e-51	Cluster_0	TJP1
SLC2A13	3.21697176986816e-53	2.36167405872535	0.159	0.042	0.117	5.45051526968763e-49	Cluster_0	SLC2A13
UBE2E1	2.28283980377475e-44	1.84908472690878	0.176	0.059	0.117	3.86781547953556e-40	Cluster_0	UBE2E1
MED12L	2.08898101012111e-34	0.543838907935206	0.21	0.093	0.117	3.53936052544819e-30	Cluster_0	MED12L
ELF1	1.50339971117514e-31	0.821370822446765	0.24	0.123	0.117	2.54721013064404e-27	Cluster_0	ELF1
RAB31	2.03357228772009e-28	0.718932276187332	0.284	0.167	0.117	3.44548152708416e-24	Cluster_0	RAB31
HCK	6.2342591237045e-35	1.35698100865768	0.22	0.104	0.116	1.05627052332925e-30	Cluster_0	HCK
CARD11	5.43502602207754e-51	1.96219125581412	0.158	0.042	0.116	9.20856458920597e-47	Cluster_0	CARD11
ARHGAP31	5.87568447013296e-46	1.70423283753521	0.173	0.057	0.116	9.95517219774628e-42	Cluster_0	ARHGAP31
PDS5A	1.77813778462118e-35	0.943268862557604	0.21	0.094	0.116	3.01269884848366e-31	Cluster_0	PDS5A
NUMB	1.11543463223401e-26	0.788208379652044	0.331	0.216	0.115	1.88988089739408e-22	Cluster_0	NUMB
EVI5	3.54457004628871e-38	0.885831091889735	0.194	0.079	0.115	6.00556502942697e-34	Cluster_0	EVI5
DNM3	7.93033791864085e-59	2.61953287331196	0.145	0.03	0.115	1.34363715355532e-54	Cluster_0	DNM3
SUCLG2	6.11529105124402e-42	1.80344735145551	0.183	0.068	0.115	1.03611376281227e-37	Cluster_0	SUCLG2
MLLT10	8.28491474620753e-36	0.907043844765547	0.205	0.09	0.115	1.40371310544994e-31	Cluster_0	MLLT10
ZFHX3	4.27144717927199e-24	0.235613858929343	0.407	0.292	0.115	7.23711295584053e-20	Cluster_0	ZFHX3
MSRA	1.95366686855074e-62	2.91260127053207	0.139	0.025	0.114	3.31009777538552e-58	Cluster_0	MSRA
SPATA6	8.94357299420467e-30	0.894092257177169	0.233	0.119	0.114	1.5153095724081e-25	Cluster_0	SPATA6
ALOX5	9.11044357136528e-29	1.02989382111737	0.268	0.154	0.114	1.54358245429642e-24	Cluster_0	ALOX5
BAIAP2L1	7.05484036444046e-97	6.95680508574134	0.115	0.001	0.114	1.19530160294715e-92	Cluster_0	BAIAP2L1
SLC35G2	1.08567584604121e-66	3.06516206572192	0.135	0.021	0.114	1.83946058594762e-62	Cluster_0	SLC35G2
RFX7	5.69062445812363e-66	2.84058798223168	0.134	0.02	0.114	9.64162501939887e-62	Cluster_0	RFX7
FNBP1	8.08156740741399e-38	1.39721693630457	0.191	0.077	0.114	1.36925996583815e-33	Cluster_0	FNBP1
ARHGAP25	3.00601223490797e-32	1.17818852074935	0.226	0.112	0.114	5.09308652960458e-28	Cluster_0	ARHGAP25
CMSS1	3.63333690435636e-58	2.25449942001602	0.145	0.031	0.114	6.15596271705098e-54	Cluster_0	CMSS1
ATXN7L1	9.45558712063239e-58	2.51176823584139	0.144	0.03	0.114	1.60206012584875e-53	Cluster_0	ATXN7L1
TBC1D8	1.7908259814775e-53	2.34399630281156	0.15	0.036	0.114	3.03419646041733e-49	Cluster_0	TBC1D8
PBRM1	1.90384451251401e-30	0.778756112889275	0.246	0.132	0.114	3.22568375755249e-26	Cluster_0	PBRM1
ACAP2	7.54278252191425e-26	0.546078996351322	0.314	0.2	0.114	1.27797364268793e-21	Cluster_0	ACAP2
MBP	1.29360730729575e-24	0.74364560873498	0.294	0.18	0.114	2.19175886075118e-20	Cluster_0	MBP
FILIP1L	4.90160413481838e-60	2.44488550438037	0.14	0.027	0.113	8.30478788562278e-56	Cluster_0	FILIP1L
RANBP9	1.01244887945096e-44	1.80296	0.167	0.054	0.113	1.71539213645377e-40	Cluster_0	RANBP9
BMPR2	1.43350496858789e-44	1.90425712767321	0.168	0.055	0.113	2.42878746827847e-40	Cluster_0	BMPR2
ANK3	4.13997464570015e-65	2.93955291065323	0.133	0.02	0.113	7.01435904220977e-61	Cluster_0	ANK3
WDR7	8.43205452831849e-50	2.43619827114457	0.156	0.043	0.113	1.428642998733e-45	Cluster_0	WDR7
PHLPP1	1.15104162921933e-81	4.37932776337905	0.121	0.008	0.113	1.9502098323863e-77	Cluster_0	PHLPP1
FOXO3	1.12804487528549e-40	1.60608516700731	0.181	0.068	0.113	1.91124643219621e-36	Cluster_0	FOXO3
SCAPER	1.26333153623173e-40	0.752446301802692	0.177	0.064	0.113	2.14046262183742e-36	Cluster_0	SCAPER
NSF	2.27221498485082e-34	1.11264834695432	0.204	0.091	0.113	3.84981384883275e-30	Cluster_0	NSF
RAB10	1.68837606493664e-31	1.12988178742193	0.235	0.122	0.113	2.86061556682215e-27	Cluster_0	RAB10
PDZD2	1.17394507291084e-84	3.30418867308733	0.117	0.005	0.112	1.98901513703284e-80	Cluster_0	PDZD2
NT5C2	5.8947669573523e-46	2.16480147159722	0.161	0.049	0.112	9.98750365584201e-42	Cluster_0	NT5C2
RAB7A	2.3599046957071e-31	0.932966161147974	0.215	0.103	0.112	3.99838652593654e-27	Cluster_0	RAB7A
GAREM1	2.32499380915363e-56	2.45311431486513	0.143	0.031	0.112	3.93923701084899e-52	Cluster_0	GAREM1
MYO1E	8.28192916173471e-51	2.3225635958362	0.153	0.041	0.112	1.40320725787271e-46	Cluster_0	MYO1E
DIAPH2-AS1	4.31855688694206e-92	5.21151563774133	0.113	0.002	0.111	7.31693093354593e-88	Cluster_0	DIAPH2-AS1
SLC8A1-AS1	1.36657556346245e-70	1.28311911832035	0.124	0.013	0.111	2.31538897717442e-66	Cluster_0	SLC8A1-AS1
DLEU7-AS1	4.72667129604713e-51	2.50327998185237	0.149	0.038	0.111	8.00839917689265e-47	Cluster_0	DLEU7-AS1
ARHGAP6	8.28498279650101e-33	1.19538066817999	0.207	0.096	0.111	1.40372463521117e-28	Cluster_0	ARHGAP6
CTNND2	9.77235418764917e-76	4.2190745672661	0.12	0.01	0.11	1.6557299700134e-71	Cluster_0	CTNND2
CLASP1	3.92410482655179e-39	1.25557679964295	0.173	0.063	0.11	6.6486108076267e-35	Cluster_0	CLASP1
CDYL	1.91588310348984e-56	2.16758824418117	0.134	0.025	0.109	3.24608074224284e-52	Cluster_0	CDYL
TTC17	2.52761638091644e-25	0.72558889967108	0.28	0.171	0.109	4.28254043418673e-21	Cluster_0	TTC17
ADGRL3	1.70740992857687e-87	6.10262973042972	0.112	0.003	0.109	2.89286464198779e-83	Cluster_0	ADGRL3
AHCYL2	9.31254701031413e-64	3.0129296251307	0.128	0.019	0.109	1.57782483995752e-59	Cluster_0	AHCYL2
GLTSCR1L	1.37971581227667e-63	3.11110166502295	0.129	0.02	0.109	2.33765250074037e-59	Cluster_0	GLTSCR1L
GPM6A	9.73303342609115e-45	2.35736445872631	0.158	0.049	0.109	1.64906785338262e-40	Cluster_0	GPM6A
EXOC6	1.32980395769365e-43	1.29917285327387	0.159	0.05	0.109	2.25308684552035e-39	Cluster_0	EXOC6
RAB1A	2.35217089022388e-28	1.15097384207465	0.23	0.122	0.108	3.98528313930632e-24	Cluster_0	RAB1A
OOEP	1.38123858371271e-91	7.44046543619597	0.109	0.001	0.108	2.34023253238445e-87	Cluster_0	OOEP
ZNF90	2.99729292030877e-67	3.12118692740786	0.124	0.016	0.108	5.07831339487914e-63	Cluster_0	ZNF90
MAP2K5	2.70633158382426e-62	2.41103274698942	0.127	0.019	0.108	4.58533760247345e-58	Cluster_0	MAP2K5
R3HDM1	1.59478967251446e-45	1.99907687460002	0.153	0.045	0.108	2.70205214214124e-41	Cluster_0	R3HDM1
REV3L	1.04248336629979e-33	0.406590904528415	0.183	0.075	0.108	1.76627956752173e-29	Cluster_0	REV3L
PDE8A	5.28048620439117e-41	1.64493438367872	0.161	0.054	0.107	8.94672777609996e-37	Cluster_0	PDE8A
OPRM1	7.03767093836646e-89	7.97573950796567	0.109	0.002	0.107	1.19239258708743e-84	Cluster_0	OPRM1
CNTN5	2.7032864407016e-88	6.7325424085195	0.109	0.002	0.107	4.58017821648071e-84	Cluster_0	CNTN5
UMAD1	3.61928676181543e-60	2.83546696181523	0.128	0.021	0.107	6.13215756054388e-56	Cluster_0	UMAD1
PPARD	2.1346480562396e-34	1.6272205870582	0.183	0.076	0.107	3.61673420168675e-30	Cluster_0	PPARD
ASCC3	2.2542487059708e-29	0.985853511539263	0.212	0.105	0.107	3.81937358252633e-25	Cluster_0	ASCC3
RNF149	2.56071002006111e-23	0.611482651990939	0.349	0.242	0.107	4.33861098698954e-19	Cluster_0	RNF149
TRAF3IP2-AS1	2.82852280757714e-52	2.10208192869265	0.134	0.028	0.106	4.79236619287795e-48	Cluster_0	TRAF3IP2-AS1
MEF2C-AS1	2.58167032637783e-50	2.13434012667186	0.139	0.033	0.106	4.37412403398195e-46	Cluster_0	MEF2C-AS1
TTC7A	3.70948087271999e-31	1.42243355707788	0.195	0.089	0.106	6.28497344264948e-27	Cluster_0	TTC7A
FAM155A	8.96491597519744e-83	5.60582738850381	0.109	0.003	0.106	1.5189257136777e-78	Cluster_0	FAM155A
ATRN	8.79256927357713e-44	2.16320521654882	0.152	0.046	0.106	1.48972501202217e-39	Cluster_0	ATRN
INVS	1.92972623651353e-46	2.34500120554886	0.146	0.04	0.106	3.26953516252487e-42	Cluster_0	INVS
CHD9	1.28413715069895e-19	0.20202511610217	0.475	0.369	0.106	2.17571357442922e-15	Cluster_0	CHD9
SLC27A4	8.79605424979376e-68	3.4941669730735	0.117	0.012	0.105	1.49031547154256e-63	Cluster_0	SLC27A4
PHACTR2	2.3623478794538e-50	1.91396308483042	0.137	0.032	0.105	4.00252601215857e-46	Cluster_0	PHACTR2
ATXN10	5.61228587734653e-40	1.80040514025428	0.159	0.054	0.105	9.50889596198823e-36	Cluster_0	ATXN10
PPP1R21	1.07137071253947e-38	1.80210807467482	0.162	0.057	0.105	1.81522339825562e-34	Cluster_0	PPP1R21
CPEB4	2.63477220175718e-24	0.606144794065665	0.258	0.153	0.105	4.46409454143719e-20	Cluster_0	CPEB4
NLGN4Y	7.14371576641076e-75	3.82599530348561	0.112	0.008	0.104	1.21035976230297e-70	Cluster_0	NLGN4Y
ACACA	4.80672150772015e-50	2.45235924871198	0.136	0.032	0.104	8.14402825053026e-46	Cluster_0	ACACA
NBEAL1	2.36357771876449e-36	1.7419338927294	0.166	0.062	0.104	4.00460972890268e-32	Cluster_0	NBEAL1
CCSER1	5.30416263682062e-85	6.15751762657425	0.106	0.002	0.104	8.98684275556518e-81	Cluster_0	CCSER1
PDE5A	2.04068718824148e-77	3.76394289505626	0.109	0.005	0.104	3.45753630303754e-73	Cluster_0	PDE5A
IGSF21	8.52743252351721e-31	0.740089498402604	0.188	0.084	0.104	1.44480289245952e-26	Cluster_0	IGSF21
CPED1	1.39513591099655e-25	0.930631534644156	0.241	0.137	0.104	2.36377877400145e-21	Cluster_0	CPED1
PTPRG	1.18304535427986e-66	4.01148337691024	0.116	0.013	0.103	2.00443374375637e-62	Cluster_0	PTPRG
UBAC2	2.73840436645124e-36	1.73162864234106	0.165	0.062	0.103	4.63967851807834e-32	Cluster_0	UBAC2
PARP8	1.82815859252382e-31	1.34236394166002	0.189	0.086	0.103	3.09744910331311e-27	Cluster_0	PARP8
TG	1.790489538197e-86	7.60191106655569	0.104	0.001	0.103	3.03362642456718e-82	Cluster_0	TG
CRLF3	8.9477356616444e-27	0.788110695370305	0.219	0.116	0.103	1.51601485315241e-22	Cluster_0	CRLF3
MKL1	3.15649238253955e-44	2.35608004621199	0.144	0.041	0.103	5.34804504373676e-40	Cluster_0	MKL1
CENPP	1.41620921086766e-61	2.92005057589667	0.117	0.015	0.102	2.39948326597308e-57	Cluster_0	CENPP
KCTD7	3.13425219906551e-36	1.87208921131554	0.162	0.06	0.102	5.3103635008767e-32	Cluster_0	KCTD7
DCAF6	2.22965727993027e-29	1.30900255913307	0.199	0.097	0.102	3.77770832938586e-25	Cluster_0	DCAF6
AAK1	1.75328838263889e-19	0.636748332158034	0.311	0.209	0.102	2.97059650670507e-15	Cluster_0	AAK1
ACBD6	4.45330638462044e-40	1.8858022398815	0.149	0.047	0.102	7.54523700746241e-36	Cluster_0	ACBD6
AGO4	1.55141033467611e-32	1.14829496646232	0.178	0.076	0.102	2.62855453004174e-28	Cluster_0	AGO4
ASH1L	3.14747850824297e-19	0.366644431330263	0.336	0.235	0.101	5.33277283651607e-15	Cluster_0	ASH1L
TIAM2	4.57585390854554e-53	2.59700120390053	0.124	0.023	0.101	7.7528692772487e-49	Cluster_0	TIAM2
TYW1	1.39214293598321e-49	2.07761522535815	0.131	0.03	0.101	2.35870777643635e-45	Cluster_0	TYW1
PKD2	5.6899128156517e-29	1.22772277616939	0.192	0.091	0.101	9.64041928355867e-25	Cluster_0	PKD2
CHN1	4.07366759700613e-39	1.80657162344602	0.148	0.047	0.101	6.90201500960748e-35	Cluster_0	CHN1
SYT17	2.02127398176399e-30	1.37267086160372	0.183	0.082	0.101	3.42464450730273e-26	Cluster_0	SYT17
ST18	5.42668103392279e-68	3.47029544539837	0.11	0.01	0.1	9.19442567577538e-64	Cluster_0	ST18
XKR6	1.64393762329161e-62	3.55224335849353	0.114	0.014	0.1	2.78532351514298e-58	Cluster_0	XKR6
MIR646HG	5.14200509302522e-51	1.49033380667397	0.125	0.025	0.1	8.71209922911263e-47	Cluster_0	MIR646HG
EHBP1	1.92473245514223e-49	2.44904593153708	0.128	0.028	0.1	3.26107419874747e-45	Cluster_0	EHBP1
SCAF8	5.83202302049984e-38	1.7367454823164	0.152	0.052	0.1	9.88119660363288e-34	Cluster_0	SCAF8
DENND4C	8.84174693000138e-37	1.50171810085483	0.154	0.054	0.1	1.49805718235013e-32	Cluster_0	DENND4C
TBC1D1	1.87501671189808e-27	1.18518476118277	0.191	0.091	0.1	3.17684081496891e-23	Cluster_0	TBC1D1
SLC35F1	6.90727045719444e-80	6.46171489406888	0.103	0.003	0.1	1.17029883356245e-75	Cluster_0	SLC35F1
CADM1	1.50399842629135e-57	2.92123785651709	0.119	0.019	0.1	2.54822453366544e-53	Cluster_0	CADM1
ANKIB1	9.28525600624623e-40	1.60942445157484	0.145	0.045	0.1	1.5732009251383e-35	Cluster_0	ANKIB1
ZEB1	2.82299414317617e-39	1.53173246485697	0.144	0.044	0.1	4.78299897678339e-35	Cluster_0	ZEB1
CAMTA1	5.28809004178623e-29	0.626182158607505	0.18	0.08	0.1	8.95961095779841e-25	Cluster_0	CAMTA1
AGBL4	8.3840848399623e-81	6.63751745395514	0.101	0.002	0.099	1.42051549443481e-76	Cluster_0	AGBL4
UST	9.74871100460344e-63	3.08150772783703	0.112	0.013	0.099	1.65172410550996e-58	Cluster_0	UST
SAMD4A	1.56737290732302e-50	2.58661706431916	0.125	0.026	0.099	2.65559991687739e-46	Cluster_0	SAMD4A
MAN1A1	2.53973284345604e-43	1.67854250749095	0.137	0.038	0.099	4.30306935666756e-39	Cluster_0	MAN1A1
UBR3	2.20132986178337e-34	1.22424076379459	0.158	0.059	0.099	3.72971318481956e-30	Cluster_0	UBR3
TMEM156	3.34320609365493e-28	1.24686685383656	0.189	0.09	0.099	5.66439408447955e-24	Cluster_0	TMEM156
EPS8	3.41567471414512e-28	1.18489539412318	0.191	0.092	0.099	5.78717766817608e-24	Cluster_0	EPS8
PEAK1	8.94731047223312e-28	1.16381875219879	0.19	0.091	0.099	1.51594281331046e-23	Cluster_0	PEAK1
KLHL5	2.72043516502726e-27	1.12862767856385	0.198	0.099	0.099	4.60923330010569e-23	Cluster_0	KLHL5
TBC1D14	8.14249111531986e-27	1.36215605654088	0.198	0.099	0.099	1.37958226966864e-22	Cluster_0	TBC1D14
SNCA	1.79782084323511e-26	1.02343368026762	0.193	0.094	0.099	3.04604785469325e-22	Cluster_0	SNCA
ELL2	5.10157280912936e-21	0.718925236464795	0.267	0.168	0.099	8.64359481050787e-17	Cluster_0	ELL2
ABCB1	1.65172300342724e-83	8.51289192765516	0.099	0.001	0.098	2.79851428470677e-79	Cluster_0	ABCB1
RBFOX2	8.48535263899767e-69	2.58264093048923	0.106	0.008	0.098	1.43767329762537e-64	Cluster_0	RBFOX2
RNF38	9.85254869644141e-48	2.21447811435909	0.126	0.028	0.098	1.66931732563807e-43	Cluster_0	RNF38
MAP4K3	3.36377902867379e-47	2.31378594173395	0.128	0.03	0.098	5.69925080828201e-43	Cluster_0	MAP4K3
CDC27	1.19008053644054e-35	1.47712378192903	0.154	0.056	0.098	2.0163534528912e-31	Cluster_0	CDC27
RGL1	4.78986970054846e-38	2.20074375646821	0.145	0.047	0.098	8.11547623363926e-34	Cluster_0	RGL1
CSNK1E	5.31554765071994e-29	1.4176787763933	0.18	0.082	0.098	9.0061323846148e-25	Cluster_0	CSNK1E
SPOCK3	3.18907989922373e-61	3.66869740311193	0.11	0.013	0.097	5.40325807325477e-57	Cluster_0	SPOCK3
ELP4	1.62967157093964e-55	2.72675622756535	0.114	0.017	0.097	2.76115254264303e-51	Cluster_0	ELP4
ZBTB16	1.15649314167434e-33	1.5930652909364	0.154	0.057	0.097	1.95944632993884e-29	Cluster_0	ZBTB16
RALGAPA2	5.37200645064925e-32	1.36371452899287	0.161	0.064	0.097	9.10179052933502e-28	Cluster_0	RALGAPA2
CDR2	8.00729505579216e-70	4.62742827995126	0.104	0.007	0.097	1.35667600130287e-65	Cluster_0	CDR2
TMCC3	1.35921262580867e-38	1.62230658988553	0.141	0.044	0.097	2.30291395190762e-34	Cluster_0	TMCC3
POU2F1	1.01803245080299e-36	1.8517292846143	0.147	0.05	0.097	1.72485238139551e-32	Cluster_0	POU2F1
CSNK1A1	7.81631911471627e-19	0.553831290302569	0.286	0.189	0.097	1.32431894760638e-14	Cluster_0	CSNK1A1
HIP1	2.42634189991166e-63	3.84734158835593	0.107	0.011	0.096	4.11095108102033e-59	Cluster_0	HIP1
MITF	3.39035373012427e-48	1.72423420275809	0.123	0.027	0.096	5.74427632494955e-44	Cluster_0	MITF
DIS3L2	6.74902560655518e-44	2.32274900961863	0.128	0.032	0.096	1.14348740851864e-39	Cluster_0	DIS3L2
HERC3	2.15235762980311e-35	1.52958860485753	0.147	0.051	0.096	3.64673953217542e-31	Cluster_0	HERC3
LARP4B	1.83217623537527e-28	1.13693269483774	0.178	0.082	0.096	3.10425619559632e-24	Cluster_0	LARP4B
PLCG2	5.96808519879723e-24	1.04628696160559	0.207	0.111	0.096	1.01117267523222e-19	Cluster_0	PLCG2
NBEA	8.81164007687798e-36	1.04927990937971	0.14	0.045	0.095	1.49295617822544e-31	Cluster_0	NBEA
GPR75-ASB3	2.71790355651794e-69	3.63361335252678	0.101	0.006	0.095	4.60494399580834e-65	Cluster_0	GPR75-ASB3
CRADD	1.57952485506905e-57	3.09721539164525	0.109	0.014	0.095	2.67618896194349e-53	Cluster_0	CRADD
SH3RF1	1.73340246518129e-49	2.70318296654262	0.118	0.023	0.095	2.93690379675666e-45	Cluster_0	SH3RF1
GBE1	2.87674595182481e-49	2.0013461337062	0.118	0.023	0.095	4.87407066617678e-45	Cluster_0	GBE1
CLIP2	6.0649026949617e-44	2.3624229159099	0.126	0.031	0.095	1.02757646360736e-39	Cluster_0	CLIP2
MICU1	4.60222783424081e-43	2.01315485744827	0.127	0.032	0.095	7.79755461955421e-39	Cluster_0	MICU1
NRF1	7.51285095023921e-43	2.06123588406687	0.128	0.033	0.095	1.27290233649903e-38	Cluster_0	NRF1
PLEKHA5	8.17707852630599e-43	2.22147746273481	0.128	0.033	0.095	1.38544241471202e-38	Cluster_0	PLEKHA5
JARID2	1.43358466624538e-41	1.30834286558719	0.13	0.035	0.095	2.42892250001955e-37	Cluster_0	JARID2
MICU2	2.32525749122158e-31	1.41070676590085	0.157	0.062	0.095	3.93968376737672e-27	Cluster_0	MICU2
GALNT2	3.94421595224512e-22	0.849877352239013	0.218	0.123	0.095	6.68268508788891e-18	Cluster_0	GALNT2
MCPH1	1.05189078506016e-35	1.91942461706507	0.144	0.049	0.095	1.78221855712743e-31	Cluster_0	MCPH1
RB1	1.55465460344522e-16	0.417189594179212	0.364	0.269	0.095	2.63405129461724e-12	Cluster_0	RB1
SLC44A1	4.14838626567241e-29	1.34891524548701	0.166	0.072	0.094	7.02861084992877e-25	Cluster_0	SLC44A1
TBC1D4	1.07818248180927e-27	0.905547242058867	0.17	0.076	0.094	1.82676457892945e-23	Cluster_0	TBC1D4
EPB42	4.73634444961119e-80	8.61700649780064	0.094	0	0.094	8.02478840097625e-76	Cluster_0	EPB42
TENM2	3.45042293794184e-77	6.15043595420343	0.096	0.002	0.094	5.84605158375486e-73	Cluster_0	TENM2
MAK	3.8764663075948e-71	5.28640099152589	0.099	0.005	0.094	6.56789686495787e-67	Cluster_0	MAK
PTPRM	3.04347110378089e-64	3.71443553131396	0.103	0.009	0.094	5.15655309113597e-60	Cluster_0	PTPRM
FAM69A	3.97874106212794e-62	3.68420917474745	0.104	0.01	0.094	6.74118098156338e-58	Cluster_0	FAM69A
RUVBL1	1.07006459681625e-55	2.84340248370618	0.11	0.016	0.094	1.81301044638577e-51	Cluster_0	RUVBL1
MYO5A	6.92129749356894e-30	1.06116948384229	0.162	0.068	0.094	1.17267543433539e-25	Cluster_0	MYO5A
PPA2	2.14565431660472e-35	1.62520487252179	0.142	0.048	0.094	3.63538210862338e-31	Cluster_0	PPA2
LRRTM4	6.26385999327787e-74	6.00978449012788	0.095	0.002	0.093	1.06128579866107e-69	Cluster_0	LRRTM4
THRB	1.13827943620172e-59	3.5430466501407	0.105	0.012	0.093	1.92858684875658e-55	Cluster_0	THRB
HLCS	2.39096581701513e-58	3.6072675978239	0.105	0.012	0.093	4.05101338376873e-54	Cluster_0	HLCS
CD163L1	7.3306254667518e-54	3.24751663170171	0.11	0.017	0.093	1.24202787283176e-49	Cluster_0	CD163L1
NCAM1	3.69474680096752e-50	2.77310774385087	0.113	0.02	0.093	6.26000950487926e-46	Cluster_0	NCAM1
TIMM23B	3.09188235238736e-45	2.4459431743659	0.12	0.027	0.093	5.23857626964991e-41	Cluster_0	TIMM23B
RPS6KC1	2.44798705532689e-37	1.7513230185849	0.135	0.042	0.093	4.14762446784036e-33	Cluster_0	RPS6KC1
GAB1	2.48653192160697e-37	1.93631325079779	0.135	0.042	0.093	4.21293103477869e-33	Cluster_0	GAB1
MVB12B	4.01944801751986e-31	1.54235830683932	0.154	0.061	0.093	6.81015077608391e-27	Cluster_0	MVB12B
ELAVL1	6.28670403084532e-31	1.43139680298971	0.152	0.059	0.093	1.06515626394612e-26	Cluster_0	ELAVL1
APP	4.13430229065682e-29	1.37319958333541	0.158	0.065	0.093	7.00474837105985e-25	Cluster_0	APP
UGGT2	1.23752079309516e-28	0.801114726890388	0.162	0.069	0.093	2.09673147974112e-24	Cluster_0	UGGT2
LINC01322	3.50452667684824e-78	9.75699132302813	0.092	0	0.092	5.93771954858396e-74	Cluster_0	LINC01322
TBC1D3P1-DHX40P1	3.86842092457476e-78	6.07290271659724	0.093	0.001	0.092	6.55426557250702e-74	Cluster_0	TBC1D3P1-DHX40P1
TPRG1	1.15231944746354e-67	4.55081515690217	0.097	0.005	0.092	1.95237483983747e-63	Cluster_0	TPRG1
FGF12	3.74805653263334e-63	3.82085971305192	0.1	0.008	0.092	6.35033218324066e-59	Cluster_0	FGF12
PLCB1	2.41575540399129e-58	3.75959098292496	0.104	0.012	0.092	4.09301438098244e-54	Cluster_0	PLCB1
UTY	1.91155752366169e-41	1.62302212637795	0.124	0.032	0.092	3.23875191234001e-37	Cluster_0	UTY
ARSB	2.69103560103536e-37	1.91885814035353	0.134	0.042	0.092	4.55942161883421e-33	Cluster_0	ARSB
KAT6A	1.4552973462392e-24	0.985192691824548	0.183	0.091	0.092	2.46571029373308e-20	Cluster_0	KAT6A
FAM13B	1.83226005892515e-24	0.952146625786123	0.187	0.095	0.092	3.10439821783687e-20	Cluster_0	FAM13B
SNAP25	4.93355367658338e-24	1.16460756768295	0.179	0.087	0.092	8.35891999423522e-20	Cluster_0	SNAP25
SH3BGRL	4.91454109716527e-21	0.901778800357463	0.224	0.132	0.092	8.32670698092712e-17	Cluster_0	SH3BGRL
PHF14	1.45679759777107e-21	0.460029418231003	0.198	0.107	0.091	2.46825216990352e-17	Cluster_0	PHF14
SLC30A10	3.48439035161506e-75	7.31988420044159	0.092	0.001	0.091	5.90360257274139e-71	Cluster_0	SLC30A10
DGKG	8.31601615479115e-62	3.83474691951358	0.099	0.008	0.091	1.40898261710626e-57	Cluster_0	DGKG
DPH6	1.76366289191887e-42	2.33407968493599	0.119	0.028	0.091	2.98817403777813e-38	Cluster_0	DPH6
GATAD2B	1.04973919336247e-30	1.80558186554428	0.149	0.058	0.091	1.77857311531403e-26	Cluster_0	GATAD2B
PHACTR4	8.50652652266203e-29	1.6111352018377	0.158	0.067	0.091	1.44126078873463e-24	Cluster_0	PHACTR4
CREBBP	3.30576989858973e-24	1.06986567637261	0.185	0.094	0.091	5.60096593918058e-20	Cluster_0	CREBBP
ATXN2	2.70143787946862e-23	0.58095683688078	0.185	0.094	0.091	4.57704619918368e-19	Cluster_0	ATXN2
ARHGAP21	1.31357287121024e-17	0.533042640109259	0.273	0.183	0.09	2.22558651569151e-13	Cluster_0	ARHGAP21
PLD1	1.04941705870718e-34	1.16112291833126	0.135	0.045	0.09	1.77802732256758e-30	Cluster_0	PLD1
WNT2B	1.15464985087513e-34	2.14742495218029	0.136	0.046	0.09	1.95632324233773e-30	Cluster_0	WNT2B
PPP1R12B	2.314527600713e-34	1.49357090348355	0.133	0.043	0.09	3.92150411388804e-30	Cluster_0	PPP1R12B
SIK2	1.48500396373752e-33	1.80501691539197	0.139	0.049	0.09	2.51604221576048e-29	Cluster_0	SIK2
ATP11A	2.53262846405768e-27	1.44351367769077	0.162	0.072	0.09	4.29103240665292e-23	Cluster_0	ATP11A
RHOT1	1.99905413875268e-26	1.10967057445346	0.163	0.073	0.09	3.38699742728867e-22	Cluster_0	RHOT1
PVT1	1.70212144892508e-61	4.21846839177846	0.098	0.008	0.09	2.88390437091377e-57	Cluster_0	PVT1
MAGI3	2.88168406911228e-54	2.25564720734862	0.103	0.013	0.09	4.88243731829694e-50	Cluster_0	MAGI3
ST3GAL3	2.84898772788306e-50	3.11969716754413	0.109	0.019	0.09	4.82703990735227e-46	Cluster_0	ST3GAL3
MCTP1	1.86942832590197e-49	2.94196506737146	0.11	0.02	0.09	3.16737241257571e-45	Cluster_0	MCTP1
SPATA5	6.40078320606572e-42	2.26452865366934	0.12	0.03	0.09	1.08448469860372e-37	Cluster_0	SPATA5
DHRSX	1.08578290699366e-38	2.19277400876293	0.126	0.036	0.09	1.83964197931935e-34	Cluster_0	DHRSX
EPSTI1	3.07656324619638e-32	1.7046930496754	0.143	0.053	0.09	5.21262110803054e-28	Cluster_0	EPSTI1
ARHGAP12	6.22008754248735e-19	0.74607262862402	0.254	0.164	0.09	1.05386943232363e-14	Cluster_0	ARHGAP12
ADNP	1.5430564218068e-25	1.20236386112432	0.174	0.084	0.09	2.61440049546726e-21	Cluster_0	ADNP
NAIP	1.49877839263329e-15	0.488729396401351	0.417	0.327	0.09	2.53938023063859e-11	Cluster_0	NAIP
IKZF1	1.20916970877383e-17	0.674349778917554	0.268	0.179	0.089	2.0486962375755e-13	Cluster_0	IKZF1
IQCJ-SCHIP1	9.62943402540384e-71	5.46370715165084	0.092	0.003	0.089	1.63151500692417e-66	Cluster_0	IQCJ-SCHIP1
UNC5C	4.63493028351575e-70	5.60411631699864	0.091	0.002	0.089	7.85296237936074e-66	Cluster_0	UNC5C
ASTN2	1.10094079061649e-67	5.95439033524098	0.093	0.004	0.089	1.86532398154152e-63	Cluster_0	ASTN2
ENOX2	1.60317770648453e-47	2.44829002323496	0.109	0.02	0.089	2.71626398809674e-43	Cluster_0	ENOX2
ANO10	7.22727366702403e-45	2.59103003043508	0.112	0.023	0.089	1.22451697740388e-40	Cluster_0	ANO10
ATR	6.33166587164137e-28	1.08344394792742	0.155	0.066	0.089	1.0727741486322e-23	Cluster_0	ATR
ELF2	1.00489919664751e-19	0.673088287822197	0.219	0.13	0.089	1.70260070887987e-15	Cluster_0	ELF2
SCLT1	1.80307000044368e-34	1.67517766749944	0.131	0.043	0.088	3.05494150175173e-30	Cluster_0	SCLT1
ARID5B	1.70271023984721e-33	1.69266885808991	0.132	0.044	0.088	2.88490195937312e-29	Cluster_0	ARID5B
UBR1	7.75548483635862e-31	1.38932784207918	0.138	0.05	0.088	1.31401179582424e-26	Cluster_0	UBR1
GALNT10	3.71929580454984e-25	1.16325680099487	0.162	0.074	0.088	6.30160288164879e-21	Cluster_0	GALNT10
DOCK11	9.95319521832588e-22	0.93460961652394	0.194	0.106	0.088	1.68636986584095e-17	Cluster_0	DOCK11
KIF13A	2.44161334155589e-52	3.21087775658932	0.102	0.014	0.088	4.13682548459815e-48	Cluster_0	KIF13A
KIAA0226L	6.46204641367151e-31	1.86936768017886	0.141	0.053	0.088	1.09486452386836e-26	Cluster_0	KIAA0226L
AGTPBP1	1.79014816077104e-29	1.39187856165744	0.144	0.056	0.088	3.03304802879437e-25	Cluster_0	AGTPBP1
DYRK1A	2.86939593485252e-27	1.45633186754887	0.151	0.063	0.088	4.86161753242062e-23	Cluster_0	DYRK1A
GPM6B	7.46459459755318e-26	0.893537435030808	0.158	0.07	0.088	1.26472626266344e-21	Cluster_0	GPM6B
CD86	5.22013881446935e-21	1.02115277954819	0.205	0.117	0.088	8.84448119335542e-17	Cluster_0	CD86
ARFIP1	1.89144143826562e-30	1.60865331388102	0.139	0.052	0.087	3.20466922885344e-26	Cluster_0	ARFIP1
CACNA1D	7.4630738517825e-34	1.87271597615459	0.13	0.043	0.087	1.26446860270751e-29	Cluster_0	CACNA1D
TET3	3.35063388713012e-31	1.78297229540884	0.134	0.047	0.087	5.67697899496456e-27	Cluster_0	TET3
CDK19	1.42754233865938e-30	1.23888692795163	0.136	0.049	0.087	2.41868498439058e-26	Cluster_0	CDK19
EPB41L3	6.49557051633253e-20	0.798972372395706	0.202	0.115	0.087	1.10054451258222e-15	Cluster_0	EPB41L3
PPARG	2.21579195607478e-59	4.28724209962492	0.095	0.008	0.087	3.75421631117749e-55	Cluster_0	PPARG
DIP2C	1.08539327787385e-47	2.76053613224328	0.106	0.019	0.087	1.83898183070166e-43	Cluster_0	DIP2C
OLA1	3.4774259037443e-38	2.03875343579037	0.119	0.032	0.087	5.89180270871397e-34	Cluster_0	OLA1
CLEC16A	2.4849943692406e-35	1.68786582329521	0.123	0.036	0.087	4.21032595980435e-31	Cluster_0	CLEC16A
NRP1	4.06830730499307e-29	1.23316804048494	0.144	0.057	0.087	6.89293306684976e-25	Cluster_0	NRP1
PDE4DIP	8.58514421775578e-29	1.37422419388279	0.144	0.057	0.087	1.45458098481436e-24	Cluster_0	PDE4DIP
SENP6	1.64787437665466e-19	0.756983189991265	0.227	0.14	0.087	2.791993556366e-15	Cluster_0	SENP6
GNG7	2.08732314251705e-18	0.83259425294594	0.223	0.136	0.087	3.53655160036664e-14	Cluster_0	GNG7
SPIN1	2.40541226821031e-30	1.72558631976849	0.137	0.051	0.086	4.07549000602873e-26	Cluster_0	SPIN1
TGFBR1	1.06973271659394e-17	0.623380307524546	0.337	0.251	0.086	1.81244814172512e-13	Cluster_0	TGFBR1
TMEM241	1.29412130028927e-53	3.60252364650726	0.097	0.011	0.086	2.19262971908011e-49	Cluster_0	TMEM241
VWA8	1.2158725300246e-51	3.3342111711477	0.099	0.013	0.086	2.06005282762068e-47	Cluster_0	VWA8
UBE3C	1.85353662186474e-30	1.6511633695673	0.135	0.049	0.086	3.14044709842543e-26	Cluster_0	UBE3C
RAP1GDS1	2.71577496171716e-23	0.759762762087668	0.167	0.081	0.086	4.60133751763739e-19	Cluster_0	RAP1GDS1
SYT1	1.79804974201972e-19	1.00217998715987	0.191	0.105	0.086	3.04643567790401e-15	Cluster_0	SYT1
PAPPA2	2.48039563963438e-73	11.8521506606971	0.086	0	0.086	4.20253433223254e-69	Cluster_0	PAPPA2
ZRANB3	6.1033981890421e-61	4.07900035282348	0.092	0.006	0.086	1.0340987551694e-56	Cluster_0	ZRANB3
PARD3B	3.09246816113846e-59	4.64558106014729	0.094	0.008	0.086	5.23956880541689e-55	Cluster_0	PARD3B
CDH13	7.49519156708951e-46	2.45499170651346	0.105	0.019	0.086	1.26991030721198e-41	Cluster_0	CDH13
SCMH1	1.08104656917834e-43	2.7884624986493	0.108	0.022	0.086	1.83161720215886e-39	Cluster_0	SCMH1
GPD2	6.00168797753683e-38	2.25352102799808	0.118	0.032	0.086	1.01686599403406e-33	Cluster_0	GPD2
NFE2L2	1.50633304642712e-17	0.754777739028782	0.241	0.155	0.086	2.55218008056147e-13	Cluster_0	NFE2L2
TGFBR2	3.52450617983311e-17	0.625557011054519	0.234	0.149	0.085	5.97157082049123e-13	Cluster_0	TGFBR2
MFSD14C	3.79959217356112e-38	2.11594685383181	0.113	0.028	0.085	6.4376490196646e-34	Cluster_0	MFSD14C
ARFGEF1	4.50613621652629e-22	1.03450178000175	0.17	0.085	0.085	7.63474659166049e-18	Cluster_0	ARFGEF1
GSK3B	4.7200799649958e-20	1.01744415338144	0.193	0.108	0.085	7.99723148469239e-16	Cluster_0	GSK3B
GPC5	4.55246040717662e-72	7.99961811744954	0.086	0.001	0.085	7.71323366787934e-68	Cluster_0	GPC5
CDH12	1.42129179632311e-67	5.75333972195849	0.087	0.002	0.085	2.40809469051025e-63	Cluster_0	CDH12
FGF14	2.86565333750999e-62	4.50387581637829	0.09	0.005	0.085	4.85527644974317e-58	Cluster_0	FGF14
TRPM3	1.08610696595317e-61	4.07618655075065	0.09	0.005	0.085	1.84019103241445e-57	Cluster_0	TRPM3
TRERF1	3.83709213663004e-46	2.46755848719599	0.104	0.019	0.085	6.50118520709227e-42	Cluster_0	TRERF1
KIAA1328	2.05825818233768e-35	2.25038971833906	0.12	0.035	0.085	3.48730683833474e-31	Cluster_0	KIAA1328
AIG1	3.2205701381296e-25	1.20622619170691	0.15	0.065	0.085	5.45661198503298e-21	Cluster_0	AIG1
SLMAP	3.7543556194371e-28	1.28270640427665	0.136	0.052	0.084	6.36100472601228e-24	Cluster_0	SLMAP
RPRD2	8.23515930040661e-27	1.3960349737365	0.139	0.055	0.084	1.39528304026789e-22	Cluster_0	RPRD2
GNB4	2.80177186432114e-18	0.695437805201113	0.226	0.142	0.084	4.74704206971931e-14	Cluster_0	GNB4
RNASE10	6.5469397238149e-72	11.8653890775157	0.084	0	0.084	1.10924799740596e-67	Cluster_0	RNASE10
TCF24	6.54694624109106e-72	11.7348914405842	0.084	0	0.084	1.10924910162806e-67	Cluster_0	TCF24
GARNL3	7.26376720362391e-30	1.51212486063385	0.133	0.049	0.084	1.23070007731e-25	Cluster_0	GARNL3
PLA2G4A	1.09790196452005e-29	1.86311458108483	0.133	0.049	0.084	1.86017529848632e-25	Cluster_0	PLA2G4A
PTBP2	1.6461612038885e-24	1.06140911269192	0.155	0.071	0.084	2.78909092774829e-20	Cluster_0	PTBP2
ARIH1	2.471652198542e-24	1.24285725386332	0.155	0.071	0.084	4.18772031998971e-20	Cluster_0	ARIH1
PIK3AP1	1.65201462078321e-22	1.04954496206206	0.168	0.084	0.084	2.799008371993e-18	Cluster_0	PIK3AP1
PLEKHA6	1.03779148846492e-65	5.18535922817578	0.087	0.003	0.084	1.75833011890611e-61	Cluster_0	PLEKHA6
STPG2	1.60799768596485e-64	5.16991170458786	0.088	0.004	0.084	2.72443047933025e-60	Cluster_0	STPG2
TPST1	1.50197603798359e-58	4.06065286968172	0.091	0.007	0.084	2.54479800115559e-54	Cluster_0	TPST1
ARRB1	4.52044986247954e-35	2.03214442602868	0.119	0.035	0.084	7.65899820199909e-31	Cluster_0	ARRB1
PIP5K1B	1.19737049218001e-33	1.87251224465588	0.121	0.037	0.084	2.0287048249006e-29	Cluster_0	PIP5K1B
PLP1	7.59172477238789e-21	0.912378189921061	0.173	0.089	0.084	1.28626592818568e-16	Cluster_0	PLP1
MERTK	3.45248396314817e-17	0.85904044328158	0.236	0.152	0.084	5.84954357876195e-13	Cluster_0	MERTK
AGFG1	1.84389341978823e-28	1.61666	0.134	0.051	0.083	3.12410862114721e-24	Cluster_0	AGFG1
STRBP	1.14045250898919e-27	1.2948227093826	0.136	0.053	0.083	1.93226868598039e-23	Cluster_0	STRBP
ABHD3	2.60305007823566e-21	1.22955648425979	0.171	0.088	0.083	4.41034774755468e-17	Cluster_0	ABHD3
ASIC2	6.10313609172508e-68	5.15151862015846	0.084	0.001	0.083	1.03405434802098e-63	Cluster_0	ASIC2
NEGR1	4.60111509760744e-55	3.58434557868668	0.092	0.009	0.083	7.79566930987629e-51	Cluster_0	NEGR1
PEX5L	1.50928026826759e-51	2.30111457855785	0.094	0.011	0.083	2.55717355852577e-47	Cluster_0	PEX5L
UBE2R2	2.11270871679123e-35	1.45207968552723	0.115	0.032	0.083	3.57956237885938e-31	Cluster_0	UBE2R2
PPM1G	1.99435130799604e-28	1.62971299641192	0.132	0.049	0.083	3.3790294211377e-24	Cluster_0	PPM1G
RYR2	6.38328516208076e-61	4.64911227628024	0.088	0.005	0.083	1.08152000501134e-56	Cluster_0	RYR2
ROBO1	5.67995543211171e-60	4.34533976874468	0.089	0.006	0.083	9.62354848862688e-56	Cluster_0	ROBO1
VPS54	9.93112251458608e-34	1.64265717727672	0.119	0.036	0.083	1.68263008764632e-29	Cluster_0	VPS54
EYA3	4.99422178633069e-26	1.59184502274008	0.146	0.063	0.083	8.46170997258008e-22	Cluster_0	EYA3
UBR2	9.43018139263807e-21	0.936957993466064	0.172	0.089	0.083	1.59775563335467e-16	Cluster_0	UBR2
SPTLC2	1.46100839284334e-14	0.558563800270433	0.31	0.227	0.083	2.47538651999447e-10	Cluster_0	SPTLC2
TNKS	6.39414832053263e-27	1.29505661639131	0.134	0.052	0.082	1.08336054994784e-22	Cluster_0	TNKS
XYLT1	5.85158786065427e-46	3.11261620242793	0.099	0.017	0.082	9.91434531230653e-42	Cluster_0	XYLT1
NUBPL	3.65358031530117e-44	3.07555031765467	0.1	0.018	0.082	6.19026112821476e-40	Cluster_0	NUBPL
PDGFC	1.04261272962647e-35	1.67290068316894	0.112	0.03	0.082	1.76649874780613e-31	Cluster_0	PDGFC
TCF7L2	7.40936552244346e-35	1.89292270799903	0.114	0.032	0.082	1.25536880046759e-30	Cluster_0	TCF7L2
ANXA4	3.04314503714805e-30	1.89758825307392	0.127	0.045	0.082	5.15600063643994e-26	Cluster_0	ANXA4
EDIL3	2.77927586426685e-41	2.34227344133561	0.103	0.021	0.082	4.70892709682733e-37	Cluster_0	EDIL3
EPC2	5.51344631103202e-40	1.92359017001936	0.106	0.024	0.082	9.34143208478154e-36	Cluster_0	EPC2
PBX3	5.43974624664853e-38	2.17162155458918	0.107	0.025	0.082	9.21656206569661e-34	Cluster_0	PBX3
PSD3	8.9379145858125e-32	1.87418257078651	0.122	0.04	0.082	1.51435086827421e-27	Cluster_0	PSD3
SMARCC1	2.9248808769752e-31	1.41433455480987	0.123	0.041	0.082	4.95562566985908e-27	Cluster_0	SMARCC1
VRK2	7.04968772156304e-30	1.59074699439564	0.124	0.042	0.082	1.19442859066443e-25	Cluster_0	VRK2
RAPH1	3.56258368711699e-21	1.06731261976501	0.174	0.092	0.082	6.03608554108231e-17	Cluster_0	RAPH1
HERC1	9.65187672812938e-17	0.50262371759868	0.215	0.133	0.082	1.63531747404696e-12	Cluster_0	HERC1
INPP5D	5.26581179236412e-13	0.225164573226831	0.419	0.337	0.082	8.92186491980252e-09	Cluster_0	INPP5D
ITPR1	1.11118868283875e-26	1.22618426952002	0.136	0.055	0.081	1.8826869853337e-22	Cluster_0	ITPR1
DDX10	3.81018185255037e-26	1.04319028095541	0.137	0.056	0.081	6.45559111277609e-22	Cluster_0	DDX10
NCOA3	3.22797783390179e-15	0.507286256100044	0.234	0.153	0.081	5.4691628439798e-11	Cluster_0	NCOA3
KLF12	1.00575841812014e-50	3.41114107481079	0.092	0.011	0.081	1.70405648782096e-46	Cluster_0	KLF12
TF	3.55591723337077e-37	1.95056760355104	0.107	0.026	0.081	6.02479056850009e-33	Cluster_0	TF
KIAA0922	1.24649698774541e-34	2.22887540104622	0.112	0.031	0.081	2.11193984633704e-30	Cluster_0	KIAA0922
SREBF2	3.44843259951105e-32	1.57336397506218	0.116	0.035	0.081	5.84267935335157e-28	Cluster_0	SREBF2
PRKAG2	4.79168430874289e-22	1.16452968481445	0.156	0.075	0.081	8.11855072430308e-18	Cluster_0	PRKAG2
TRPC4AP	7.07305974914072e-22	1.29666207262268	0.159	0.078	0.081	1.19838851329691e-17	Cluster_0	TRPC4AP
SIMC1	2.6446403459489e-40	2.46104926962737	0.103	0.022	0.081	4.48081413814122e-36	Cluster_0	SIMC1
PARG	2.43508981501756e-31	1.32618217379134	0.118	0.037	0.081	4.12577267358425e-27	Cluster_0	PARG
RBMS1	6.51086357953041e-20	0.751029537985445	0.172	0.091	0.081	1.10313561627984e-15	Cluster_0	RBMS1
OSBPL3	2.2537937664643e-19	0.858772179957155	0.174	0.093	0.081	3.81860277852047e-15	Cluster_0	OSBPL3
MYO1F	1.81809851382316e-14	0.538504350872493	0.326	0.246	0.08	3.08040431197059e-10	Cluster_0	MYO1F
PRKG1	2.5513350332282e-67	7.53055956321216	0.081	0.001	0.08	4.32272694679853e-63	Cluster_0	PRKG1
ENOX1	2.12045906561975e-63	5.89608415868773	0.082	0.002	0.08	3.59269379487954e-59	Cluster_0	ENOX1
CACNB2	2.46805795571301e-59	4.44712789060914	0.085	0.005	0.08	4.18163059436455e-55	Cluster_0	CACNB2
SLC2A9	2.86879457470493e-46	3.05668477593736	0.094	0.014	0.08	4.86059864792256e-42	Cluster_0	SLC2A9
PI4KA	3.25238521718533e-22	0.909020190226263	0.152	0.072	0.08	5.5105162734771e-18	Cluster_0	PI4KA
TMEM65	9.64972166386845e-22	1.35731273087647	0.155	0.075	0.08	1.63495234150923e-17	Cluster_0	TMEM65
PDE1A	1.45385198571853e-56	4.31888372089671	0.086	0.006	0.08	2.4632614194029e-52	Cluster_0	PDE1A
XPR1	5.55552904609054e-31	1.78565428105009	0.117	0.038	0.079	9.41273286279121e-27	Cluster_0	XPR1
PTPRA	8.85571342422749e-25	1.1153839561958	0.134	0.055	0.079	1.50042352546686e-20	Cluster_0	PTPRA
TBCK	4.4663645445891e-24	1.53235998644523	0.139	0.06	0.079	7.56736144789731e-20	Cluster_0	TBCK
SNTG1	1.54141175104137e-64	6.67751110073819	0.081	0.002	0.079	2.61161392978939e-60	Cluster_0	SNTG1
RALYL	1.52383438446444e-58	4.67756569240163	0.084	0.005	0.079	2.5818325975981e-54	Cluster_0	RALYL
SRGAP2-AS1	3.9477318481434e-48	2.54428921255065	0.09	0.011	0.079	6.68864207030937e-44	Cluster_0	SRGAP2-AS1
NR6A1	2.28034027615641e-45	2.95134989184804	0.093	0.014	0.079	3.86358052989181e-41	Cluster_0	NR6A1
CLYBL	4.15491548428909e-45	2.70162039890926	0.094	0.015	0.079	7.039673305031e-41	Cluster_0	CLYBL
SPAG16	2.52446727432276e-42	2.49330636324058	0.097	0.018	0.079	4.27720490288505e-38	Cluster_0	SPAG16
STIM1	1.5552331175426e-35	1.54635850580985	0.106	0.027	0.079	2.63503147105243e-31	Cluster_0	STIM1
TLK2	8.3882299471718e-28	0.861125409308696	0.123	0.044	0.079	1.42121779994932e-23	Cluster_0	TLK2
SLC25A13	2.87035267302537e-21	1.09099642250293	0.154	0.075	0.079	4.86323853390688e-17	Cluster_0	SLC25A13
ATP9B	1.24134038147631e-20	1.13192606992949	0.159	0.08	0.079	2.10320300833531e-16	Cluster_0	ATP9B
RAB2A	1.91930026232378e-17	0.847204127158569	0.187	0.108	0.079	3.25187043445518e-13	Cluster_0	RAB2A
NR3C2	2.45732876885847e-52	3.82858478980474	0.087	0.008	0.079	4.16345213307691e-48	Cluster_0	NR3C2
RNF115	9.63231521874576e-23	1.30556874084916	0.147	0.068	0.079	1.63200316751209e-18	Cluster_0	RNF115
PUM1	8.34851869603231e-19	0.803560377793753	0.177	0.098	0.079	1.41448952266875e-14	Cluster_0	PUM1
UTRN	3.58688041532079e-18	0.360600104278036	0.174	0.095	0.079	6.07725148767802e-14	Cluster_0	UTRN
WIPF1	3.80751752239675e-17	0.806115457611972	0.214	0.135	0.079	6.45107693819681e-13	Cluster_0	WIPF1
LIMS1	3.73718931496371e-16	0.809053503420968	0.208	0.129	0.079	6.33191985634302e-12	Cluster_0	LIMS1
USP34	2.57643983685976e-13	0.473328854933108	0.284	0.205	0.079	4.3652620155915e-09	Cluster_0	USP34
AHI1	2.7824355051455e-23	0.806392770091597	0.138	0.06	0.078	4.71428047636803e-19	Cluster_0	AHI1
GRID1	1.18465313847139e-60	5.22491738245666	0.08	0.002	0.078	2.00715781251208e-56	Cluster_0	GRID1
KHDRBS2	7.16584146184469e-57	4.59141395717082	0.083	0.005	0.078	1.21410851888035e-52	Cluster_0	KHDRBS2
SPDYE5	4.76718887232068e-50	3.94121726241213	0.088	0.01	0.078	8.07704810637293e-46	Cluster_0	SPDYE5
CADPS2	3.18390865155083e-47	3.13234873073058	0.09	0.012	0.078	5.39449642832257e-43	Cluster_0	CADPS2
FOCAD	1.35486074106437e-45	2.57514861554706	0.092	0.014	0.078	2.29554055358536e-41	Cluster_0	FOCAD
KIF26B	7.16416619625417e-41	2.75511350464197	0.097	0.019	0.078	1.21382467863134e-36	Cluster_0	KIF26B
SPRED2	2.19116682853059e-40	2.6591687947497	0.096	0.018	0.078	3.71249395757938e-36	Cluster_0	SPRED2
SLC38A9	5.58721286367053e-27	1.6579399112201	0.125	0.047	0.078	9.46641475491697e-23	Cluster_0	SLC38A9
CTNNA1	1.71769272694244e-21	1.14531647850627	0.152	0.074	0.078	2.91028678725858e-17	Cluster_0	CTNNA1
LCORL	1.49668043792196e-20	0.782836585603395	0.151	0.073	0.078	2.53582566597118e-16	Cluster_0	LCORL
MAP4	5.88211224660556e-19	0.820900154442309	0.161	0.083	0.078	9.9660627794238e-15	Cluster_0	MAP4
HEATR5B	3.77697553070437e-17	0.747081939885202	0.182	0.104	0.078	6.39932964167241e-13	Cluster_0	HEATR5B
LPAR1	5.43601689835457e-36	2.0287468850944	0.103	0.025	0.078	9.21024343088215e-32	Cluster_0	LPAR1
ZNF846	5.86057844825589e-22	1.14907170795101	0.145	0.067	0.078	9.92957806487995e-18	Cluster_0	ZNF846
USP25	2.97061812997002e-29	1.44452	0.114	0.037	0.077	5.03311829760821e-25	Cluster_0	USP25
KAZN	4.58406116853834e-59	4.81060626366795	0.08	0.003	0.077	7.76677483785451e-55	Cluster_0	KAZN
RGS7	8.26561323176825e-56	4.13837221490405	0.082	0.005	0.077	1.40044284985849e-51	Cluster_0	RGS7
ATRNL1	3.43602864314767e-52	3.55676332852063	0.084	0.007	0.077	5.8216633300851e-48	Cluster_0	ATRNL1
EIF2B3	3.61670050520192e-26	1.35008205850681	0.125	0.048	0.077	6.12777566596361e-22	Cluster_0	EIF2B3
PTGDS	1.98979273488983e-19	1.13819132401726	0.152	0.075	0.077	3.37130583072383e-15	Cluster_0	PTGDS
FNDC3A	1.29060212510423e-16	0.539460452969415	0.189	0.112	0.077	2.18666718056409e-12	Cluster_0	FNDC3A
TANK	6.27266548979605e-22	1.1056856357841	0.144	0.067	0.077	1.06277771393614e-17	Cluster_0	TANK
CASC4	9.63448575891181e-22	1.19366573226115	0.142	0.065	0.077	1.63237092213243e-17	Cluster_0	CASC4
JAK2	7.10779389019838e-16	0.763261600825066	0.207	0.13	0.077	1.20427351881631e-11	Cluster_0	JAK2
PAG1	2.64557679445111e-13	0.590801226232074	0.297	0.22	0.077	4.48240076283852e-09	Cluster_0	PAG1
URI1	9.65052842313565e-28	1.19674393040903	0.115	0.039	0.076	1.63508903073187e-23	Cluster_0	URI1
ATF7IP2	5.18412212055872e-23	1.60001631141333	0.135	0.059	0.076	8.78345810886264e-19	Cluster_0	ATF7IP2
KIAA1468	5.53107184057571e-23	1.46796110681487	0.133	0.057	0.076	9.37129501948743e-19	Cluster_0	KIAA1468
HECTD4	9.84754345189403e-23	1.05231971504607	0.133	0.057	0.076	1.66846928705441e-18	Cluster_0	HECTD4
CCM2	1.63847543786963e-22	1.51884717128608	0.135	0.059	0.076	2.77606893438252e-18	Cluster_0	CCM2
PRKCA-AS1	2.69580750718029e-65	11.8107971095678	0.076	0	0.076	4.56750665941557e-61	Cluster_0	PRKCA-AS1
NOL10	3.87669472261822e-37	2.38414898525431	0.096	0.02	0.076	6.56828386853205e-33	Cluster_0	NOL10
SLC25A12	5.3273857009379e-34	1.60853351838228	0.103	0.027	0.076	9.02618959309909e-30	Cluster_0	SLC25A12
BCAR3	5.70099420678773e-32	1.37979189038815	0.106	0.03	0.076	9.65919448456045e-28	Cluster_0	BCAR3
KLHL2	5.00511565760039e-31	1.96919212312749	0.108	0.032	0.076	8.48016745867234e-27	Cluster_0	KLHL2
KIF13B	7.10270767928393e-27	1.45691671798917	0.12	0.044	0.076	1.20341176210108e-22	Cluster_0	KIF13B
LIMK2	4.94867164646037e-26	1.55859472527678	0.123	0.047	0.076	8.38453437059781e-22	Cluster_0	LIMK2
TULP4	7.14208002730478e-20	0.710554173655834	0.149	0.073	0.076	1.21008261902625e-15	Cluster_0	TULP4
GIGYF2	8.84960170675972e-19	0.688592534925222	0.155	0.079	0.076	1.4993880171763e-14	Cluster_0	GIGYF2
LINC01094	8.95269041968429e-16	0.99574887655069	0.184	0.108	0.076	1.51685433780711e-11	Cluster_0	LINC01094
PHC2	1.07612764112151e-14	0.503556481067968	0.21	0.134	0.076	1.82328306235218e-10	Cluster_0	PHC2
SMAP2	9.37425413403625e-13	0.383957608391857	0.279	0.204	0.075	1.58827987792976e-08	Cluster_0	SMAP2
RNGTT	2.3209951790774e-35	1.63125003027686	0.098	0.023	0.075	3.93246213191084e-31	Cluster_0	RNGTT
EXOC2	5.01852878779253e-34	1.62440633817585	0.101	0.026	0.075	8.50289332515688e-30	Cluster_0	EXOC2
FBXO28	1.18307132513268e-27	1.79650708134124	0.113	0.038	0.075	2.00447774617229e-23	Cluster_0	FBXO28
PDE7A	1.20440253529396e-26	1.51738257399969	0.117	0.042	0.075	2.04061921554856e-22	Cluster_0	PDE7A
SCFD1	6.97679266639924e-21	1.15542867655646	0.139	0.064	0.075	1.18207798146802e-16	Cluster_0	SCFD1
MYO9B	1.67404104286671e-12	0.418658382783004	0.251	0.176	0.075	2.83632773892907e-08	Cluster_0	MYO9B
PCDH9-AS2	2.3609751058306e-64	12.0820310439933	0.075	0	0.075	4.00020012180879e-60	Cluster_0	PCDH9-AS2
MALRD1	6.9832101213422e-64	11.6960403538428	0.075	0	0.075	1.18316529085901e-59	Cluster_0	MALRD1
ANGPT2	4.39634337366771e-51	3.08969581882547	0.081	0.006	0.075	7.4487245780052e-47	Cluster_0	ANGPT2
CNTN1	5.23291732255099e-40	2.73341903145812	0.091	0.016	0.075	8.86613181959815e-36	Cluster_0	CNTN1
PRIM2	2.39824358125835e-38	1.91627765413457	0.094	0.019	0.075	4.06334409972603e-34	Cluster_0	PRIM2
BBS9	1.34688001977606e-37	2.60677254680267	0.094	0.019	0.075	2.28201881750658e-33	Cluster_0	BBS9
ARHGAP32	9.83718096289344e-32	2.16758649925996	0.104	0.029	0.075	1.66671357054304e-27	Cluster_0	ARHGAP32
KPNA3	3.52048367635413e-25	0.979153406382818	0.121	0.046	0.075	5.96475549284681e-21	Cluster_0	KPNA3
CBFA2T2	4.17817028465349e-25	1.67556986087671	0.124	0.049	0.075	7.0790739132884e-21	Cluster_0	CBFA2T2
HIPK2	4.97116012083562e-25	1.18644692701992	0.121	0.046	0.075	8.42263659273179e-21	Cluster_0	HIPK2
FOXJ3	7.0202691734789e-19	1.20586638270698	0.154	0.079	0.075	1.18944420606253e-14	Cluster_0	FOXJ3
RNF216	2.61430365665004e-16	0.720740295703734	0.179	0.104	0.075	4.42941468546216e-12	Cluster_0	RNF216
RNF13	1.30344971743003e-14	0.734191923278799	0.211	0.136	0.075	2.2084348562417e-10	Cluster_0	RNF13
ZHX2	1.85419226826324e-48	3.86307423970293	0.082	0.008	0.074	3.14155796011842e-44	Cluster_0	ZHX2
DLC1	1.73742061813022e-47	3.38250666884526	0.083	0.009	0.074	2.94371175329802e-43	Cluster_0	DLC1
EDA	5.90413571469764e-35	1.75725303133375	0.096	0.022	0.074	1.00033771414122e-30	Cluster_0	EDA
FOXK2	4.99629609908556e-34	1.5927156310933	0.099	0.025	0.074	8.46522448068066e-30	Cluster_0	FOXK2
PTPN9	1.14407492539532e-32	2.38997236736608	0.1	0.026	0.074	1.93840614609729e-28	Cluster_0	PTPN9
KIF2A	3.0382994527129e-23	1.28043437785394	0.125	0.051	0.074	5.14779076273147e-19	Cluster_0	KIF2A
PPM1B	3.50437767582743e-21	1.28746089371061	0.135	0.061	0.074	5.93746709615441e-17	Cluster_0	PPM1B
ZFR	1.63892032843421e-17	0.74164505406393	0.161	0.087	0.074	2.77682271246608e-13	Cluster_0	ZFR
PAFAH1B1	1.499207917242e-14	0.838198542334679	0.203	0.129	0.074	2.54010797418312e-10	Cluster_0	PAFAH1B1
LIPE-AS1	2.58013148506996e-50	4.42255914822767	0.08	0.006	0.074	4.37151677515403e-46	Cluster_0	LIPE-AS1
CREB5	2.08508698063221e-41	2.51404783109168	0.089	0.015	0.074	3.53276287128515e-37	Cluster_0	CREB5
DHFR	2.72521427764593e-39	2.19541796778349	0.091	0.017	0.074	4.6173305506155e-35	Cluster_0	DHFR
UBASH3B	3.9175384912075e-32	2.22213422851602	0.102	0.028	0.074	6.63748546565287e-28	Cluster_0	UBASH3B
MAPK8	9.70590200019594e-32	2.06653387009616	0.102	0.028	0.074	1.6444709758932e-27	Cluster_0	MAPK8
BICD1	3.51500374514606e-30	2.03757395422689	0.105	0.031	0.074	5.95547084540098e-26	Cluster_0	BICD1
METTL15	4.91280963867481e-29	1.63570287253031	0.108	0.034	0.074	8.32377337080673e-25	Cluster_0	METTL15
ASXL1	2.90971647175875e-25	1.50962099019143	0.119	0.045	0.074	4.92993261810085e-21	Cluster_0	ASXL1
ABHD18	1.19150897843425e-24	1.48834820120583	0.121	0.047	0.074	2.01877366216114e-20	Cluster_0	ABHD18
SPG11	6.1319182643691e-15	0.625158015371782	0.191	0.117	0.074	1.03893091153206e-10	Cluster_0	SPG11
SEC22A	1.5400660897955e-34	2.47798136970904	0.096	0.023	0.073	2.60933397594052e-30	Cluster_0	SEC22A
FAM222B	2.96581468886463e-33	2.42208051516004	0.098	0.025	0.073	5.02497982734334e-29	Cluster_0	FAM222B
TFDP2	9.38574120794827e-28	1.61630735757641	0.109	0.036	0.073	1.59022613286267e-23	Cluster_0	TFDP2
BTRC	1.39255112938895e-27	1.77137059105876	0.111	0.038	0.073	2.3593993785237e-23	Cluster_0	BTRC
MBTD1	1.76274658817811e-22	1.01772022380375	0.126	0.053	0.073	2.98662154435018e-18	Cluster_0	MBTD1
FBXW11	8.64303544740753e-20	1.16329522867562	0.14	0.067	0.073	1.46438949585426e-15	Cluster_0	FBXW11
AFTPH	2.29417944845758e-17	0.762118721690672	0.166	0.093	0.073	3.88702823952167e-13	Cluster_0	AFTPH
TRIP12	2.28391410343108e-15	0.549778843630309	0.193	0.12	0.073	3.86963566544328e-11	Cluster_0	TRIP12
AGO3	6.17550971923264e-14	0.416527139199792	0.203	0.13	0.073	1.04631661172959e-09	Cluster_0	AGO3
EYS	8.42911491079481e-58	6.40040542359415	0.075	0.002	0.073	1.42814493933597e-53	Cluster_0	EYS
MYO1D	9.86605387053841e-55	5.16316022694937	0.077	0.004	0.073	1.67160550728532e-50	Cluster_0	MYO1D
DIRC2	6.05796824413233e-40	2.99144956782592	0.089	0.016	0.073	1.02640155960334e-35	Cluster_0	DIRC2
NDUFAF2	1.2325131511322e-36	2.01272187724416	0.091	0.018	0.073	2.08824703196329e-32	Cluster_0	NDUFAF2
RHBDD1	2.49484130663545e-36	2.2958796121485	0.093	0.02	0.073	4.22700962583245e-32	Cluster_0	RHBDD1
NEK7	3.69826557325287e-29	1.72039993971313	0.106	0.033	0.073	6.26597136076234e-25	Cluster_0	NEK7
ANKH	1.33216867642298e-28	1.73640065928821	0.105	0.032	0.073	2.25709338846345e-24	Cluster_0	ANKH
MSI2	5.40630913208505e-19	1.13628143780947	0.147	0.074	0.073	9.1599095624917e-15	Cluster_0	MSI2
KIAA0319L	1.81867422740119e-18	1.17254982203435	0.148	0.075	0.073	3.08137974348584e-14	Cluster_0	KIAA0319L
SESN1	1.01612327018333e-15	0.921998306643086	0.181	0.108	0.073	1.72161765667161e-11	Cluster_0	SESN1
CDK6	1.31363113308069e-15	0.855045138224227	0.187	0.114	0.073	2.22568522877861e-11	Cluster_0	CDK6
ZNF148	9.64234380390991e-15	0.502106667469337	0.178	0.105	0.073	1.63370231069646e-10	Cluster_0	ZNF148
TGFB1	3.58007811209861e-16	1.13007478144076	0.173	0.1	0.073	6.06572634532868e-12	Cluster_0	TGFB1
TRPM7	6.8067718862079e-16	0.708796952341992	0.174	0.101	0.073	1.1532713606802e-11	Cluster_0	TRPM7
ZNF254	8.32047515147421e-27	1.78264786757174	0.108	0.036	0.072	1.40973810491427e-22	Cluster_0	ZNF254
MARK2	5.60931072580356e-25	1.73862924898693	0.115	0.043	0.072	9.50385516272897e-21	Cluster_0	MARK2
CUL3	6.44564397421679e-23	1.47143378714115	0.124	0.052	0.072	1.09208545855155e-18	Cluster_0	CUL3
KBTBD12	2.94726855606724e-21	0.996892388818167	0.128	0.056	0.072	4.99355711454473e-17	Cluster_0	KBTBD12
AVL9	4.06260235281714e-17	1.17397241721601	0.16	0.088	0.072	6.88326716637809e-13	Cluster_0	AVL9
VMP1	4.98228921946492e-12	0.261251297062058	0.275	0.203	0.072	8.44149262453942e-08	Cluster_0	VMP1
USP3-AS1	3.32038231707816e-58	5.98874761353421	0.073	0.001	0.072	5.62572375982552e-54	Cluster_0	USP3-AS1
APBB2	6.77928391267611e-54	4.65341754463931	0.075	0.003	0.072	1.14861407332471e-49	Cluster_0	APBB2
PTPRK	6.3770617559797e-49	4.0677672883541	0.078	0.006	0.072	1.08046557331564e-44	Cluster_0	PTPRK
LSM14A	1.86475960076993e-16	0.94326079975029	0.173	0.101	0.072	3.1594621915845e-12	Cluster_0	LSM14A
PKP4	7.81001641399442e-45	3.65930768216838	0.08	0.009	0.071	1.32325108102307e-40	Cluster_0	PKP4
CLDN11	4.81110798669902e-43	3.42162202201059	0.082	0.011	0.071	8.15146026186415e-39	Cluster_0	CLDN11
FGGY	1.28390611996616e-39	2.66695409430505	0.085	0.014	0.071	2.17532213905866e-35	Cluster_0	FGGY
MTA3	1.35709950581861e-31	2.09458699621325	0.095	0.024	0.071	2.29933369270847e-27	Cluster_0	MTA3
TRAF3	4.06720120066501e-31	2.24760031084424	0.097	0.026	0.071	6.89105899428672e-27	Cluster_0	TRAF3
FUT8	1.72289894842086e-30	1.69649531162159	0.098	0.027	0.071	2.91910768830947e-26	Cluster_0	FUT8
OSBPL6	5.86287822214765e-30	2.21629435378006	0.099	0.028	0.071	9.93347457178477e-26	Cluster_0	OSBPL6
CSPP1	7.59721779409494e-25	0.984771321814805	0.11	0.039	0.071	1.28719661085351e-20	Cluster_0	CSPP1
GCNT2	1.65538414097616e-19	1.02061402983084	0.136	0.065	0.071	2.80471735005591e-15	Cluster_0	GCNT2
DPYD-AS1	4.64021501363168e-61	11.7891577656295	0.071	0	0.071	7.86191629759616e-57	Cluster_0	DPYD-AS1
CACNA2D3	2.30821470420562e-57	5.4817250363786	0.073	0.002	0.071	3.91080817333559e-53	Cluster_0	CACNA2D3
CNTN4	1.14962471858077e-56	6.15245639842804	0.073	0.002	0.071	1.9478091606914e-52	Cluster_0	CNTN4
KCNQ5	2.61187070861577e-51	4.1370786829036	0.076	0.005	0.071	4.42529254160769e-47	Cluster_0	KCNQ5
SPOCK1	3.25335962724151e-37	2.63007168436186	0.088	0.017	0.071	5.51216721643528e-33	Cluster_0	SPOCK1
UBA6-AS1	3.35920939829808e-36	2.6272626118672	0.088	0.017	0.071	5.69150848353644e-32	Cluster_0	UBA6-AS1
SUZ12	7.24050358506562e-18	0.675163081571332	0.144	0.073	0.071	1.22675852241767e-13	Cluster_0	SUZ12
ITCH	3.78273311775926e-16	1.02585087060068	0.175	0.104	0.071	6.40908472141951e-12	Cluster_0	ITCH
LRRC7	2.13194641844721e-46	3.11078341205847	0.078	0.008	0.07	3.61215681677511e-42	Cluster_0	LRRC7
LINC00894	1.29374575346111e-44	3.77653801519787	0.079	0.009	0.07	2.19199343008916e-40	Cluster_0	LINC00894
CDC42BPA	2.4006667629003e-42	2.4448880486873	0.081	0.011	0.07	4.06744969638197e-38	Cluster_0	CDC42BPA
CYSTM1	1.55573163556917e-41	2.82629699673357	0.081	0.011	0.07	2.63587611014484e-37	Cluster_0	CYSTM1
MAP2K4	1.42078305249309e-32	2.62641051717867	0.092	0.022	0.07	2.40723272583904e-28	Cluster_0	MAP2K4
CDK8	3.57420521220425e-28	1.87400206561591	0.101	0.031	0.07	6.05577589103766e-24	Cluster_0	CDK8
KAT2B	1.2729196663726e-27	1.74952628900123	0.1	0.03	0.07	2.15670779073509e-23	Cluster_0	KAT2B
ANKRD13C	2.9915535443375e-25	1.60506227961874	0.106	0.036	0.07	5.06858917017102e-21	Cluster_0	ANKRD13C
RABGAP1	4.66338013435555e-23	1.26738758343253	0.114	0.044	0.07	7.90116496163861e-19	Cluster_0	RABGAP1
MTMR3	5.03713190132734e-22	1.60919788897467	0.121	0.051	0.07	8.53441258041892e-18	Cluster_0	MTMR3
RASA2	4.15016902215331e-19	0.880815333347664	0.134	0.064	0.07	7.03163137423435e-15	Cluster_0	RASA2
SMURF2	1.98248967986125e-15	0.390777666548135	0.164	0.094	0.07	3.35893226458891e-11	Cluster_0	SMURF2
CELF1	9.25808230086029e-12	0.532302148164197	0.249	0.179	0.07	1.56859688423476e-07	Cluster_0	CELF1
SPDYE3	2.45305596215434e-47	4.97662123102671	0.076	0.006	0.07	4.1562127166781e-43	Cluster_0	SPDYE3
INPP4B	2.52399263917054e-47	3.53264407179972	0.077	0.007	0.07	4.27640072854665e-43	Cluster_0	INPP4B
AKAP6	8.74447407572711e-35	2.46419432294151	0.088	0.018	0.07	1.48157624265044e-30	Cluster_0	AKAP6
MAD1L1	7.54512522146701e-34	1.23804599994834	0.09	0.02	0.07	1.27837056627316e-29	Cluster_0	MAD1L1
MYO9A	3.20182510979015e-22	1.60343554850582	0.119	0.049	0.07	5.42485228351745e-18	Cluster_0	MYO9A
BTBD7	2.85261028027593e-16	0.882607896124662	0.152	0.082	0.07	4.83317759787151e-12	Cluster_0	BTBD7
SEPT11	1.57204624341193e-30	2.32391771128672	0.092	0.023	0.069	2.66351795021284e-26	Cluster_0	SEPT11
PGM5	2.20246352041191e-29	2.08405271136585	0.096	0.027	0.069	3.7316339426339e-25	Cluster_0	PGM5
LRRC28	8.255761616881e-28	2.24089492507446	0.1	0.031	0.069	1.39877369074815e-23	Cluster_0	LRRC28
WWP2	1.55463458819136e-25	2.00113300600973	0.106	0.037	0.069	2.63401738277261e-21	Cluster_0	WWP2
E2F3	2.17934911702715e-24	1.70514129139958	0.108	0.039	0.069	3.6924712089791e-20	Cluster_0	E2F3
WNK1	1.57912174624372e-12	0.510172764247043	0.221	0.152	0.069	2.67550597466073e-08	Cluster_0	WNK1
RTN4	4.08985968994122e-10	0.267081572745274	0.337	0.268	0.069	6.92944927266742e-06	Cluster_0	RTN4
GALNTL6	7.51354701411282e-54	4.66395949793759	0.071	0.002	0.069	1.27302027060114e-49	Cluster_0	GALNTL6
BCL2L14	3.11848783754227e-53	5.3960306613399	0.071	0.002	0.069	5.28365394314788e-49	Cluster_0	BCL2L14
CDH20	1.5039142999058e-51	5.30052214663577	0.073	0.004	0.069	2.5480819983304e-47	Cluster_0	CDH20
ULK4	1.86429269087502e-34	2.69607761923646	0.088	0.019	0.069	3.15867110614955e-30	Cluster_0	ULK4
RLF	7.26426445126322e-17	0.715285716408072	0.143	0.074	0.069	1.23078432597753e-12	Cluster_0	RLF
TOP1	3.44751508784024e-16	0.447404557875745	0.143	0.074	0.069	5.84112481332771e-12	Cluster_0	TOP1
ARL2-SNX15	3.04366784560867e-58	12.0796179861587	0.068	0	0.068	5.15688643081477e-54	Cluster_0	ARL2-SNX15
COL19A1	7.42100023382432e-58	10.7613874883004	0.068	0	0.068	1.25734006961685e-53	Cluster_0	COL19A1
MYRIP	1.47293604347676e-54	5.49879403811294	0.07	0.002	0.068	2.49559553846267e-50	Cluster_0	MYRIP
FAM212B	1.18276931878477e-38	3.10494974184142	0.08	0.012	0.068	2.00396605681704e-34	Cluster_0	FAM212B
ZNF438	3.60849060610366e-31	2.44798791177806	0.091	0.023	0.068	6.11386563392144e-27	Cluster_0	ZNF438
STK32B	3.64628659588838e-31	2.16599388816753	0.09	0.022	0.068	6.17790337941368e-27	Cluster_0	STK32B
CLSTN1	3.84235011788359e-19	1.41528613092952	0.123	0.055	0.068	6.51009380473017e-15	Cluster_0	CLSTN1
RALGAPA1	7.2948969273553e-15	0.757302971543612	0.159	0.091	0.068	1.23597438640181e-10	Cluster_0	RALGAPA1
ZMYM2	1.75438025383103e-12	0.510145853367784	0.197	0.129	0.068	2.97244646406591e-08	Cluster_0	ZMYM2
PRUNE2	3.16449568404837e-34	2.80216870303333	0.086	0.018	0.068	5.36160503748315e-30	Cluster_0	PRUNE2
MYCBP2	2.23514710624634e-09	0.178992060144113	0.347	0.279	0.068	3.78700974211318e-05	Cluster_0	MYCBP2
ARID3A	3.80662636488108e-16	0.966148100568538	0.14	0.073	0.067	6.44956705001802e-12	Cluster_0	ARID3A
CNTNAP5	1.90164873987215e-56	9.19554306337977	0.067	0	0.067	3.22196345996538e-52	Cluster_0	CNTNAP5
LINC01004	4.82009239164574e-52	5.27490449209441	0.07	0.003	0.067	8.16668253916537e-48	Cluster_0	LINC01004
SPDYE16	3.54786059612278e-42	3.95575695990362	0.076	0.009	0.067	6.01114020801083e-38	Cluster_0	SPDYE16
TNIK	1.05675417903887e-37	2.26675907132282	0.079	0.012	0.067	1.79045860554556e-33	Cluster_0	TNIK
FARP1	1.64526234479456e-21	1.40680074093727	0.112	0.045	0.067	2.78756799078543e-17	Cluster_0	FARP1
ZNF407	1.19961818738401e-20	1.30999374555614	0.113	0.046	0.067	2.03251309488473e-16	Cluster_0	ZNF407
PCNX	2.12809722088088e-20	1.4497048501115	0.114	0.047	0.067	3.60563512133848e-16	Cluster_0	PCNX
PTPRO	2.47656995851084e-20	1.54395337004776	0.117	0.05	0.067	4.19605248070492e-16	Cluster_0	PTPRO
FAM208B	9.9921332172096e-19	1.39677662077035	0.127	0.06	0.067	1.69296713099182e-14	Cluster_0	FAM208B
PPP2R5E	1.07166959987568e-18	1.23218068149433	0.127	0.06	0.067	1.81572980306937e-14	Cluster_0	PPP2R5E
ABL2	2.52362351284271e-18	1.21661872245404	0.129	0.062	0.067	4.27577531780941e-14	Cluster_0	ABL2
FBXL20	3.42182728546903e-18	0.816671189197927	0.13	0.063	0.067	5.79760196977018e-14	Cluster_0	FBXL20
COL4A3BP	5.24312671494747e-17	1.26564920241365	0.134	0.067	0.067	8.88342959313551e-13	Cluster_0	COL4A3BP
ARID2	6.44852762142269e-15	0.597748283952297	0.162	0.095	0.067	1.09257403489765e-10	Cluster_0	ARID2
CACNB4	7.45818487734288e-14	0.686704854716358	0.166	0.099	0.067	1.2636402637682e-09	Cluster_0	CACNB4
ATP2C1	4.22744627123758e-12	0.659119832860164	0.203	0.136	0.067	7.16256221735783e-08	Cluster_0	ATP2C1
TPD52	3.71209285653565e-32	2.1250864317727	0.086	0.019	0.067	6.28939892682835e-28	Cluster_0	TPD52
EHMT1	1.44887439927366e-15	1.19711387646585	0.149	0.082	0.067	2.45482789468936e-11	Cluster_0	EHMT1
RTTN	6.8044902422313e-14	0.793649257037939	0.168	0.102	0.066	1.15288478174125e-09	Cluster_0	RTTN
CRLF1	2.21084482241257e-54	6.79964714804156	0.067	0.001	0.066	3.74583438261362e-50	Cluster_0	CRLF1
MAP7	2.19965876812368e-40	3.33603322838203	0.075	0.009	0.066	3.72688185083196e-36	Cluster_0	MAP7
CEP128	1.48604741347108e-34	1.70061378695403	0.081	0.015	0.066	2.51781013264405e-30	Cluster_0	CEP128
SLC20A2	3.51381526703816e-29	1.76717726260363	0.089	0.023	0.066	5.95345720694275e-25	Cluster_0	SLC20A2
HIBADH	8.96602397486545e-29	2.06265557601293	0.089	0.023	0.066	1.51911344206145e-24	Cluster_0	HIBADH
CCDC18	1.11241428345464e-26	1.5147520568334	0.095	0.029	0.066	1.8847635204572e-22	Cluster_0	CCDC18
YAF2	2.23771627883881e-21	1.47613070194856	0.11	0.044	0.066	3.79136269123659e-17	Cluster_0	YAF2
KIF1B	5.82602428705443e-19	1.25438613021664	0.121	0.055	0.066	9.87103294955633e-15	Cluster_0	KIF1B
TAF3	7.48832738827251e-19	0.732239500938857	0.121	0.055	0.066	1.26874730939501e-14	Cluster_0	TAF3
MAP3K3	7.40583253199635e-18	1.04153542559199	0.123	0.057	0.066	1.25477020589614e-13	Cluster_0	MAP3K3
ARID4B	1.26424136440961e-11	0.293829593555895	0.209	0.143	0.066	2.14200414371921e-07	Cluster_0	ARID4B
TSHR	5.04635569565798e-46	3.15018502302678	0.071	0.005	0.066	8.55004045515331e-42	Cluster_0	TSHR
CHPT1	4.48054249943699e-15	0.879589252529465	0.14	0.075	0.065	7.59138315679609e-11	Cluster_0	CHPT1
KCNMB2-AS1	2.01699279364896e-53	6.61742471330943	0.066	0.001	0.065	3.41739089027943e-49	Cluster_0	KCNMB2-AS1
GRM5	3.62398394914828e-48	4.5077076384007	0.069	0.004	0.065	6.14011600504192e-44	Cluster_0	GRM5
STXBP5L	4.34567863974507e-45	4.15778958412195	0.07	0.005	0.065	7.36288331932007e-41	Cluster_0	STXBP5L
OPHN1	3.39634565955747e-41	3.51568552582187	0.074	0.009	0.065	5.75442845098821e-37	Cluster_0	OPHN1
SERGEF	9.31155794022486e-36	2.8951111488864	0.079	0.014	0.065	1.5776572618123e-31	Cluster_0	SERGEF
FAM185A	1.06529401023734e-35	2.98973116092414	0.078	0.013	0.065	1.80492764154512e-31	Cluster_0	FAM185A
GRK5	6.91983700427772e-34	2.74787135186546	0.08	0.015	0.065	1.17242798363477e-29	Cluster_0	GRK5
PELI2	1.14190790641759e-32	2.51542155777543	0.082	0.017	0.065	1.93473456584332e-28	Cluster_0	PELI2
UBE3D	1.33572443216656e-31	2.4402659535908	0.083	0.018	0.065	2.2631179054198e-27	Cluster_0	UBE3D
FOXO1	2.57601375312898e-31	1.65058517921144	0.084	0.019	0.065	4.36454010192643e-27	Cluster_0	FOXO1
KLHL20	1.12634024059065e-26	2.12041560928807	0.092	0.027	0.065	1.90835826963274e-22	Cluster_0	KLHL20
LRRC37A3	1.29818097395381e-26	1.1954455840524	0.091	0.026	0.065	2.19950802416995e-22	Cluster_0	LRRC37A3
STXBP5	4.44967049905038e-24	1.18329375986846	0.097	0.032	0.065	7.53907672654105e-20	Cluster_0	STXBP5
CDC14B	8.88201415543494e-24	1.90995815335858	0.1	0.035	0.065	1.50487965835534e-19	Cluster_0	CDC14B
SMG6	4.91864411857428e-23	1.46011192663697	0.101	0.036	0.065	8.33365873010041e-19	Cluster_0	SMG6
SGPP1	1.20086869568977e-22	1.2621014315033	0.104	0.039	0.065	2.03463183110717e-18	Cluster_0	SGPP1
SOS2	1.07467772322823e-18	0.85436237350453	0.118	0.053	0.065	1.82082646646559e-14	Cluster_0	SOS2
STRN3	7.06686998481205e-18	0.462751327314152	0.121	0.056	0.065	1.19733978152671e-13	Cluster_0	STRN3
DENND5A	2.66166762655152e-17	1.19968124835796	0.127	0.062	0.065	4.50966345966624e-13	Cluster_0	DENND5A
APPL2	1.64318448289877e-12	0.772208150931219	0.187	0.122	0.065	2.78404746937539e-08	Cluster_0	APPL2
MBNL2	4.57229013297927e-12	0.744393686832896	0.185	0.12	0.065	7.74683117230677e-08	Cluster_0	MBNL2
FAM135A	1.30347485500679e-11	0.552721830566873	0.2	0.135	0.065	2.20847744683801e-07	Cluster_0	FAM135A
TCF4	7.80276456295296e-09	0.10958886564186	0.3	0.235	0.065	0.000132202239990112	Cluster_0	TCF4
RNF175	6.70148849252975e-43	2.72701863843372	0.071	0.006	0.065	1.13543319528931e-38	Cluster_0	RNF175
TRAK1	3.14328252954748e-15	0.656581676559916	0.143	0.078	0.065	5.32566358981229e-11	Cluster_0	TRAK1
MYOF	2.85435562006172e-14	0.528755357213851	0.145	0.08	0.065	4.83613472707057e-10	Cluster_0	MYOF
FNBP1L	3.104115700235e-15	0.742821731990177	0.139	0.075	0.064	5.25930323090816e-11	Cluster_0	FNBP1L
HCG17	1.70045764926076e-54	11.2683950550437	0.064	0	0.064	2.8810853951425e-50	Cluster_0	HCG17
CCDC65	3.5110366830465e-54	7.67087745837141	0.065	0.001	0.064	5.94874945208568e-50	Cluster_0	CCDC65
PCDH11X	5.55506765192188e-49	5.38930947685245	0.067	0.003	0.064	9.41195112265124e-45	Cluster_0	PCDH11X
OTUD7A	4.80801483771733e-47	4.59117610129797	0.068	0.004	0.064	8.14621953954447e-43	Cluster_0	OTUD7A
ADARB2	5.99487406459983e-46	4.7763941798543	0.068	0.004	0.064	1.01571151276515e-41	Cluster_0	ADARB2
PRDM11	1.379732252624e-41	3.85150544085513	0.072	0.008	0.064	2.33768035562085e-37	Cluster_0	PRDM11
DCLK1	3.69887698764833e-40	3.3800341728877	0.073	0.009	0.064	6.26700728017257e-36	Cluster_0	DCLK1
PPP1R13B	3.02338753117341e-37	2.72462793414956	0.075	0.011	0.064	5.12252549406711e-33	Cluster_0	PPP1R13B
TAPT1-AS1	1.88945787877728e-26	2.30447229937456	0.091	0.027	0.064	3.20130848401234e-22	Cluster_0	TAPT1-AS1
ARHGEF11	1.20646155767795e-24	1.63441322734944	0.095	0.031	0.064	2.04410781717376e-20	Cluster_0	ARHGEF11
ATP8A1	1.41918870019544e-24	1.49906325246603	0.092	0.028	0.064	2.40453141474114e-20	Cluster_0	ATP8A1
CWC27	1.73563752538379e-23	1.43519963745018	0.097	0.033	0.064	2.94069065925776e-19	Cluster_0	CWC27
MNAT1	7.20707463659881e-23	1.38429847206759	0.099	0.035	0.064	1.22109465567894e-18	Cluster_0	MNAT1
ARFGEF2	4.09528567200196e-22	1.2666082851381	0.103	0.039	0.064	6.93864251407292e-18	Cluster_0	ARFGEF2
ITSN1	1.02536267453073e-21	1.32420527502431	0.102	0.038	0.064	1.73727197945742e-17	Cluster_0	ITSN1
UBE4B	1.55069819224941e-20	1.2298669102503	0.107	0.043	0.064	2.62734794712818e-16	Cluster_0	UBE4B
HMBOX1	4.99192143555082e-16	1.03147997362409	0.13	0.066	0.064	8.45781248825375e-12	Cluster_0	HMBOX1
CTBP2	2.69232549567742e-14	0.637514867310949	0.15	0.086	0.064	4.56160708732626e-10	Cluster_0	CTBP2
NPC1	5.22854471466268e-14	1.12608947592051	0.154	0.09	0.064	8.85872331005298e-10	Cluster_0	NPC1
HERC4	2.5771287740338e-10	0.386205429125037	0.217	0.153	0.064	4.36642928184547e-06	Cluster_0	HERC4
ARL5A	8.1297549580997e-10	0.436919781812483	0.257	0.193	0.064	1.37742438255083e-05	Cluster_0	ARL5A
DENND5B	2.74475081651261e-42	3.7096232792946	0.071	0.007	0.064	4.65043130841731e-38	Cluster_0	DENND5B
ARAP2	1.20867765020869e-14	0.636944921241145	0.141	0.077	0.064	2.04786254274858e-10	Cluster_0	ARAP2
CCSER2	9.68680161078828e-15	0.603135146686852	0.138	0.075	0.063	1.64123479691586e-10	Cluster_0	CCSER2
ZNF644	4.91845355537825e-12	0.721808985528713	0.171	0.108	0.063	8.33333585887736e-08	Cluster_0	ZNF644
MDGA2	2.45061150211813e-50	6.63701538034958	0.064	0.001	0.063	4.15207106803875e-46	Cluster_0	MDGA2
KIAA1671	1.54114917804368e-49	5.14395679163975	0.065	0.002	0.063	2.6111690523594e-45	Cluster_0	KIAA1671
PALLD	1.39680386772755e-40	3.15382321851629	0.071	0.008	0.063	2.36660479309079e-36	Cluster_0	PALLD
GLIS3	1.48143555471474e-37	2.97292276631735	0.073	0.01	0.063	2.50999626035318e-33	Cluster_0	GLIS3
IGF1R	7.06456305789154e-31	2.3817909331482	0.08	0.017	0.063	1.19694891889856e-26	Cluster_0	IGF1R
MICAL3	1.22674056830433e-30	2.26922790265759	0.081	0.018	0.063	2.07846654487802e-26	Cluster_0	MICAL3
PLPP1	2.69801217054978e-30	2.40856137181447	0.081	0.018	0.063	4.57124202056249e-26	Cluster_0	PLPP1
RPTOR	3.51628222116441e-28	2.35661123756133	0.085	0.022	0.063	5.95763696731885e-24	Cluster_0	RPTOR
REPS1	5.11914349270867e-26	2.56274772426262	0.09	0.027	0.063	8.67336481969631e-22	Cluster_0	REPS1
GATAD2A	1.7317221706803e-24	1.43476441958843	0.092	0.029	0.063	2.93405687378363e-20	Cluster_0	GATAD2A
FBXW4	5.66010223088136e-23	1.04856589175376	0.097	0.034	0.063	9.58991120978229e-19	Cluster_0	FBXW4
DEPTOR	6.30071620271689e-22	1.65240309518778	0.099	0.036	0.063	1.06753034622632e-17	Cluster_0	DEPTOR
BCL2L1	2.23504500393334e-20	1.71758242020081	0.106	0.043	0.063	3.78683675016425e-16	Cluster_0	BCL2L1
TNRC18	1.47649180837816e-13	0.890369083783686	0.151	0.088	0.063	2.50162007093512e-09	Cluster_0	TNRC18
PALD1	5.97192360521158e-09	0.347429945196267	0.336	0.273	0.063	0.0001011823016431	Cluster_0	PALD1
PACSIN2	2.92083139844189e-14	0.73342149767312	0.133	0.071	0.062	4.94876463838009e-10	Cluster_0	PACSIN2
MAN2A1	4.49610468003914e-12	0.598787512938919	0.168	0.106	0.062	7.61775015939031e-08	Cluster_0	MAN2A1
DAPK1	9.97481054502138e-42	3.31973374186477	0.068	0.006	0.062	1.69003215064297e-37	Cluster_0	DAPK1
KALRN	4.39435448453986e-41	3.79932817645489	0.069	0.007	0.062	7.44535480315589e-37	Cluster_0	KALRN
KIF16B	6.54349326595054e-17	0.166239797612394	0.115	0.053	0.062	1.10866406405e-12	Cluster_0	KIF16B
MAP3K19	3.31196402272906e-52	7.91409646195918	0.062	0	0.062	5.61146064370985e-48	Cluster_0	MAP3K19
IPO9-AS1	2.34124169305181e-46	4.71236426159056	0.065	0.003	0.062	3.96676580053767e-42	Cluster_0	IPO9-AS1
GRIN1	6.85792990572967e-34	2.65645457636478	0.075	0.013	0.062	1.16193906392778e-29	Cluster_0	GRIN1
TASP1	3.14161766538501e-33	2.74337	0.076	0.014	0.062	5.32284281046183e-29	Cluster_0	TASP1
MAST2	2.74240527385738e-30	2.32164828364975	0.079	0.017	0.062	4.64645725549656e-26	Cluster_0	MAST2
NRGN	3.44934038883608e-29	2.34141411461078	0.082	0.02	0.062	5.84421742080497e-25	Cluster_0	NRGN
USP9Y	1.87786665319651e-24	1.46235509114167	0.09	0.028	0.062	3.18166947051085e-20	Cluster_0	USP9Y
ZXDC	5.12460354665173e-22	1.83405502597755	0.096	0.034	0.062	8.68261578909202e-18	Cluster_0	ZXDC
VAV1	1.50758730083023e-18	1.37533810645036	0.109	0.047	0.062	2.55430516379665e-14	Cluster_0	VAV1
ZNF131	1.93147611922115e-18	1.35949548346914	0.11	0.048	0.062	3.27249998879639e-14	Cluster_0	ZNF131
MOB3B	1.91216761173176e-37	3.39377724118834	0.071	0.009	0.062	3.23978558455712e-33	Cluster_0	MOB3B
WDFY4	3.49535136592766e-13	0.624860581156134	0.14	0.079	0.061	5.92217381929124e-09	Cluster_0	WDFY4
PDE1C	2.65756864993432e-43	3.87127231475367	0.066	0.005	0.061	4.50271856358372e-39	Cluster_0	PDE1C
SLC47A1	8.28187827371597e-42	3.73773741706709	0.066	0.005	0.061	1.4031986359157e-37	Cluster_0	SLC47A1
GABBR2	6.84103456312606e-39	3.31336155238562	0.068	0.007	0.061	1.15907648603045e-34	Cluster_0	GABBR2
PPM1L	9.67963320423712e-27	2.3341597519903	0.083	0.022	0.061	1.6400202537939e-22	Cluster_0	PPM1L
CCDC146	2.01890072937596e-25	1.999	0.085	0.024	0.061	3.42062350578169e-21	Cluster_0	CCDC146
FOXK1	1.161518053536e-20	1.50304427784863	0.097	0.036	0.061	1.96796003810604e-16	Cluster_0	FOXK1
ZZZ3	6.27704371251943e-17	1.28253320108049	0.112	0.051	0.061	1.06351951621217e-12	Cluster_0	ZZZ3
GPC6	2.74587996155151e-51	8.29407511761062	0.061	0	0.061	4.65234441885672e-47	Cluster_0	GPC6
CACNA1C	3.59515734391189e-48	4.1902364136501	0.063	0.002	0.061	6.09127508778992e-44	Cluster_0	CACNA1C
RYR3	6.227629374079e-47	5.3289984891336	0.064	0.003	0.061	1.05514724485021e-42	Cluster_0	RYR3
SLC35D2	3.26118429427892e-35	2.42246727796356	0.072	0.011	0.061	5.52542454979677e-31	Cluster_0	SLC35D2
NARS2	1.70866716149444e-32	2.37618486943118	0.075	0.014	0.061	2.89499477172002e-28	Cluster_0	NARS2
B4GALT5	2.14706020684635e-32	2.45845293650172	0.075	0.014	0.061	3.63776410845976e-28	Cluster_0	B4GALT5
CNNM2	1.43915196335047e-31	2.66290850506176	0.076	0.015	0.061	2.4383551715047e-27	Cluster_0	CNNM2
IRAK2	1.91837919240702e-30	2.87161622809978	0.077	0.016	0.061	3.25030986569522e-26	Cluster_0	IRAK2
SPIRE1	7.54719611347606e-28	2.1338718896824	0.081	0.02	0.061	1.27872143750625e-23	Cluster_0	SPIRE1
SLC22A23	1.37382359807796e-27	2.21097959225701	0.082	0.021	0.061	2.32766932222348e-23	Cluster_0	SLC22A23
MAPK10	1.47279797144602e-23	1.28863808892022	0.089	0.028	0.061	2.49536160302099e-19	Cluster_0	MAPK10
KLHDC10	8.73019520157465e-22	1.16363146933519	0.093	0.032	0.061	1.47915697300279e-17	Cluster_0	KLHDC10
INO80	1.05722619771598e-21	0.978608921556895	0.094	0.033	0.061	1.79125834679018e-17	Cluster_0	INO80
TAF1	6.18514940809901e-16	0.995149328307398	0.121	0.06	0.061	1.04794986421422e-11	Cluster_0	TAF1
KDM6A	9.88469225185138e-16	1.21841388180259	0.125	0.064	0.061	1.67476340823118e-11	Cluster_0	KDM6A
CMTM7	6.67175925204068e-14	0.978734869010663	0.147	0.086	0.061	1.13039617007325e-09	Cluster_0	CMTM7
FAM13A	3.91590115281634e-10	0.434618040244168	0.211	0.15	0.061	6.63471132321673e-06	Cluster_0	FAM13A
LYST	9.17008618045871e-09	0.151706482985569	0.228	0.167	0.061	0.000155368770155512	Cluster_0	LYST
GLCCI1	7.53335165358018e-25	2.35236105603925	0.086	0.025	0.061	1.27637577066609e-20	Cluster_0	GLCCI1
TMEM161B-AS1	3.02288278574714e-19	1.25897408201018	0.103	0.042	0.061	5.12167030389138e-15	Cluster_0	TMEM161B-AS1
PITPNB	5.37186834247856e-16	0.932105577600344	0.119	0.058	0.061	9.10155653266143e-12	Cluster_0	PITPNB
FANCC	1.18246344891008e-39	3.25977457908724	0.066	0.006	0.06	2.00344782148836e-35	Cluster_0	FANCC
PPFIA2	3.57714024236474e-38	3.53843715775249	0.067	0.007	0.06	6.06074871263858e-34	Cluster_0	PPFIA2
RNF169	2.16772891767798e-24	1.97973635403574	0.085	0.025	0.06	3.6727831052218e-20	Cluster_0	RNF169
ATG10	2.162915731084e-19	1.02978854982424	0.098	0.038	0.06	3.66462812317562e-15	Cluster_0	ATG10
SNX9	3.71409445671201e-16	0.922536504076725	0.116	0.056	0.06	6.29279023800716e-12	Cluster_0	SNX9
FBXL7	6.40132216629361e-51	8.13945050040969	0.061	0.001	0.06	1.08457601463513e-46	Cluster_0	FBXL7
FRMPD4	1.69533031431854e-48	5.52066688476519	0.062	0.002	0.06	2.87239815154989e-44	Cluster_0	FRMPD4
GRIP1	1.1962910235816e-47	4.60812441126724	0.062	0.002	0.06	2.02687588125431e-43	Cluster_0	GRIP1
PTCHD4	6.48720399197474e-34	2.33020911372555	0.071	0.011	0.06	1.09912697236028e-29	Cluster_0	PTCHD4
MAGED1	3.64770105407542e-31	2.56989924394995	0.074	0.014	0.06	6.18029989591998e-27	Cluster_0	MAGED1
FAM35A	9.45440369294262e-30	2.77698678485117	0.076	0.016	0.06	1.60185961769527e-25	Cluster_0	FAM35A
ASCC1	3.20878948040644e-23	1.88019016172404	0.088	0.028	0.06	5.43665201665264e-19	Cluster_0	ASCC1
FAM120B	1.32103531032214e-17	1.58746212742361	0.107	0.047	0.06	2.23823012627881e-13	Cluster_0	FAM120B
OSBPL9	7.95249275140746e-16	1.27163676019036	0.12	0.06	0.06	1.34739084687097e-11	Cluster_0	OSBPL9
EPS15L1	1.6028525110347e-18	1.4177092198658	0.102	0.042	0.06	2.71571300944609e-14	Cluster_0	EPS15L1
AFF3	8.4313905066321e-40	3.67160001428797	0.065	0.006	0.059	1.42853049353868e-35	Cluster_0	AFF3
TTLL5	5.89362683762844e-26	1.95162137088484	0.081	0.022	0.059	9.98557195099387e-22	Cluster_0	TTLL5
TOM1L2	3.86629416093867e-25	2.24099503645753	0.083	0.024	0.059	6.55066219687839e-21	Cluster_0	TOM1L2
SYTL3	1.13802824083175e-15	1.12070805966699	0.112	0.053	0.059	1.92816124844123e-11	Cluster_0	SYTL3
ATG4C	5.99160488884504e-15	1.09186796888246	0.117	0.058	0.059	1.01515761631701e-10	Cluster_0	ATG4C
GREB1L	1.32403456133757e-48	5.86944147539079	0.06	0.001	0.059	2.24331175727424e-44	Cluster_0	GREB1L
SGCD	1.84972161514699e-47	5.67835281903927	0.06	0.001	0.059	3.13398333254355e-43	Cluster_0	SGCD
RBMS3	5.20056998051298e-46	4.79589616641091	0.061	0.002	0.059	8.81132571798314e-42	Cluster_0	RBMS3
LINC00278	2.06170009991139e-44	5.40998026513904	0.062	0.003	0.059	3.49313847927987e-40	Cluster_0	LINC00278
TTC7B	1.53389041292081e-26	2.13157668820144	0.08	0.021	0.059	2.59887052661173e-22	Cluster_0	TTC7B
TSC22D1	1.70022902243282e-20	1.84557095306474	0.093	0.034	0.059	2.88069803270793e-16	Cluster_0	TSC22D1
ATP11B	3.18541141050998e-18	1.54847200367264	0.103	0.044	0.059	5.39704255282706e-14	Cluster_0	ATP11B
USP47	1.0342385572849e-11	0.716865743003712	0.148	0.089	0.059	1.7523103876078e-07	Cluster_0	USP47
TBL1XR1	4.33117301278601e-10	0.257870146216594	0.235	0.176	0.059	7.33830643556334e-06	Cluster_0	TBL1XR1
ALPK1	8.09399915060058e-11	0.671681734411721	0.175	0.116	0.059	1.37136627608626e-06	Cluster_0	ALPK1
RBPJ	8.14452189193272e-10	0.548660731879268	0.2	0.142	0.058	1.37992634415016e-05	Cluster_0	RBPJ
ZNF33A	7.48393106401059e-13	0.846292580120099	0.137	0.079	0.058	1.26800244017531e-08	Cluster_0	ZNF33A
SEPT2	1.85197309941949e-10	0.875510004905039	0.17	0.112	0.058	3.13779802234645e-06	Cluster_0	SEPT2
SORBS1	3.01943769626447e-37	3.16563022805833	0.064	0.006	0.058	5.1158332887809e-33	Cluster_0	SORBS1
LIMCH1	7.41523261666973e-37	3.23962667775141	0.065	0.007	0.058	1.25636286224235e-32	Cluster_0	LIMCH1
PCDH11Y	5.68118193226407e-49	6.09530245532239	0.059	0.001	0.058	9.62562654783502e-45	Cluster_0	PCDH11Y
NRG1	1.53166658718426e-48	6.84266251845493	0.059	0.001	0.058	2.59510269866629e-44	Cluster_0	NRG1
UPK3B	1.0993046754143e-46	5.69818160536883	0.06	0.002	0.058	1.86255191155445e-42	Cluster_0	UPK3B
SYN3	1.49446486508843e-46	5.87233759097119	0.059	0.001	0.058	2.53207182091933e-42	Cluster_0	SYN3
LINGO2	1.51836174073398e-46	5.94910267012785	0.059	0.001	0.058	2.57256029732559e-42	Cluster_0	LINGO2
SORCS1	9.9044661754758e-45	5.59730820903577	0.06	0.002	0.058	1.67811370411086e-40	Cluster_0	SORCS1
KIF9-AS1	3.4767744468472e-42	4.43817421828641	0.062	0.004	0.058	5.89069894529321e-38	Cluster_0	KIF9-AS1
TSPAN5	2.507770190232e-31	3.19077622598492	0.071	0.013	0.058	4.24891503331008e-27	Cluster_0	TSPAN5
PEX14	4.09575753584406e-28	2.53630656586513	0.075	0.017	0.058	6.9394419929806e-24	Cluster_0	PEX14
BCKDHB	1.54784107844476e-26	2.47923428362961	0.078	0.02	0.058	2.62250713920896e-22	Cluster_0	BCKDHB
WBP2NL	5.17097496697414e-26	1.91479793447701	0.077	0.019	0.058	8.76118288654428e-22	Cluster_0	WBP2NL
NEK10	7.42314671254599e-26	1.58642399366275	0.077	0.019	0.058	1.25770374750667e-21	Cluster_0	NEK10
PITPNA	4.02753394948678e-22	1.74915054766503	0.087	0.029	0.058	6.82385077061546e-18	Cluster_0	PITPNA
DNAJC1	4.01714430460361e-20	1.35447416003454	0.093	0.035	0.058	6.8062475952899e-16	Cluster_0	DNAJC1
RHOBTB3	4.30051876746493e-19	1.37971795871579	0.093	0.035	0.058	7.28636894771584e-15	Cluster_0	RHOBTB3
ST3GAL1	3.20443594631858e-17	1.73592359130964	0.103	0.045	0.058	5.42927582384757e-13	Cluster_0	ST3GAL1
MSH3	6.14008329737135e-17	1.32929280742863	0.102	0.044	0.058	1.04031431307363e-12	Cluster_0	MSH3
LRCH3	4.32784823912621e-14	1.14593944137285	0.123	0.065	0.058	7.33267327155154e-10	Cluster_0	LRCH3
CAMSAP2	6.18090113905386e-14	0.960331312739385	0.12	0.062	0.058	1.0472300799899e-09	Cluster_0	CAMSAP2
RAB3GAP1	1.58597217854691e-11	0.91688246945163	0.155	0.097	0.058	2.68711266211202e-07	Cluster_0	RAB3GAP1
LCOR	9.99204223008468e-10	0.180905149820051	0.194	0.136	0.058	1.69295171504325e-05	Cluster_0	LCOR
TLN2	4.14795924650821e-08	0.18036640584169	0.245	0.187	0.058	0.000702788735135886	Cluster_0	TLN2
GLDN	2.28394907970555e-08	0.154120559954195	0.269	0.212	0.057	0.000386969492574511	Cluster_0	GLDN
IARS	4.20529040305726e-17	1.53309705323645	0.101	0.044	0.057	7.12502352989992e-13	Cluster_0	IARS
CAMK2N1	2.79298124833531e-23	1.98905120908991	0.081	0.024	0.057	4.73214812905452e-19	Cluster_0	CAMK2N1
BMPR1A	5.01495818662801e-18	1.28614475915914	0.093	0.036	0.057	8.49684365560384e-14	Cluster_0	BMPR1A
TDRD3	9.61580868427431e-18	1.59318939520851	0.097	0.04	0.057	1.6292064653766e-13	Cluster_0	TDRD3
PHTF2	1.6271187470614e-17	1.33956606356647	0.097	0.04	0.057	2.75682729314614e-13	Cluster_0	PHTF2
PIK3CA	2.9157137344629e-17	1.19684932617987	0.098	0.041	0.057	4.94009378030048e-13	Cluster_0	PIK3CA
RIC1	1.46997559614308e-15	1.0947490106032	0.11	0.053	0.057	2.49057965254522e-11	Cluster_0	RIC1
KIAA1217	5.18628402386077e-45	5.65740625708378	0.059	0.002	0.057	8.7871210216273e-41	Cluster_0	KIAA1217
ZNF114	1.18179767173239e-43	3.83759327923747	0.06	0.003	0.057	2.00231979521618e-39	Cluster_0	ZNF114
CCDC26	3.06710673894804e-43	5.20416220560297	0.06	0.003	0.057	5.19659894779966e-39	Cluster_0	CCDC26
POLE2	6.79190604916472e-43	3.64147707958414	0.06	0.003	0.057	1.15075264190998e-38	Cluster_0	POLE2
SCD5	5.5212484550939e-26	2.5410925730083	0.075	0.018	0.057	9.3546512574656e-22	Cluster_0	SCD5
TTLL7	5.84790900226825e-25	2.17009681977365	0.077	0.02	0.057	9.9081122225431e-21	Cluster_0	TTLL7
TTC27	7.50752092079225e-25	2.33281947355522	0.077	0.02	0.057	1.27199926960983e-20	Cluster_0	TTC27
GTF2F2	3.99624031440966e-21	0.850664776822158	0.086	0.029	0.057	6.77082996470428e-17	Cluster_0	GTF2F2
P3H2	8.93200369868007e-21	1.60139569739771	0.087	0.03	0.057	1.51334938666736e-16	Cluster_0	P3H2
RCOR1	1.74009411321214e-19	1.02914961214234	0.091	0.034	0.057	2.94824145601533e-15	Cluster_0	RCOR1
DARS	5.02866064068503e-14	1.27617829390701	0.121	0.064	0.057	8.52005972351264e-10	Cluster_0	DARS
XRN1	1.69132258871623e-11	0.385277689701256	0.144	0.087	0.057	2.86560786206191e-07	Cluster_0	XRN1
RUFY3	9.54925464770888e-11	0.688456973220802	0.154	0.097	0.057	1.61793021496132e-06	Cluster_0	RUFY3
PTEN	4.90350680012376e-10	0.436362673515645	0.225	0.168	0.057	8.30801157144968e-06	Cluster_0	PTEN
LINC00969	8.62703230423291e-10	0.686939561487672	0.172	0.115	0.057	1.46167808330618e-05	Cluster_0	LINC00969
CARHSP1	3.78329712801285e-30	2.87666376839023	0.068	0.012	0.056	6.41004032399218e-26	Cluster_0	CARHSP1
TYW1B	5.2492824387144e-28	2.18357600541206	0.07	0.014	0.056	8.8938592359138e-24	Cluster_0	TYW1B
2025-03-06	5.88905339718288e-12	1.01730074126366	0.135	0.079	0.056	9.97782317084695e-08	Cluster_0	2025-03-06
ZFAND6	6.23355184498366e-12	0.277434337480633	0.136	0.08	0.056	1.05615068909558e-07	Cluster_0	ZFAND6
DNM2	4.03972293996874e-10	0.752277773925394	0.162	0.106	0.056	6.84450257718904e-06	Cluster_0	DNM2
JPX	6.12101371831123e-10	0.771537704110392	0.16	0.104	0.056	1.03708335429347e-05	Cluster_0	JPX
SMARCA2	1.32690152344175e-09	0.275334946876705	0.169	0.113	0.056	2.24816925116735e-05	Cluster_0	SMARCA2
TMEM132D	1.23473496339377e-47	7.46800554695357	0.057	0.001	0.056	2.09201144847807e-43	Cluster_0	TMEM132D
SGCZ	1.47949225667517e-47	8.17296777832841	0.056	0	0.056	2.50670373048474e-43	Cluster_0	SGCZ
EPHA6	8.96504876571207e-47	6.31604547644146	0.057	0.001	0.056	1.5189482123746e-42	Cluster_0	EPHA6
SH3GL3	2.28155351698172e-38	3.5567	0.061	0.005	0.056	3.86563612382213e-34	Cluster_0	SH3GL3
ATP9A	3.03830066403933e-36	2.95482869212807	0.062	0.006	0.056	5.14779281508183e-32	Cluster_0	ATP9A
SUSD1	4.03385448147976e-35	3.93698617758272	0.064	0.008	0.056	6.83455964797117e-31	Cluster_0	SUSD1
RAPGEF4	6.73319551430207e-35	2.23841625391889	0.063	0.007	0.056	1.1408053159882e-30	Cluster_0	RAPGEF4
LYRM4	3.1952041640383e-23	1.77351127054936	0.08	0.024	0.056	5.41363441513009e-19	Cluster_0	LYRM4
KIAA0368	1.1912506216345e-15	1.51456501523441	0.107	0.051	0.056	2.01833592823533e-11	Cluster_0	KIAA0368
DCAF10	2.3979912733392e-15	1.37632697592228	0.107	0.051	0.056	4.0629166144186e-11	Cluster_0	DCAF10
CLOCK	1.11117263404883e-14	0.804363265598054	0.11	0.054	0.056	1.88265979386893e-10	Cluster_0	CLOCK
LRRTM3	2.23926017075478e-41	4.91582706779435	0.059	0.003	0.056	3.79397850730982e-37	Cluster_0	LRRTM3
NFIB	9.15588914841347e-41	3.9726141381917	0.06	0.004	0.056	1.55128229841569e-36	Cluster_0	NFIB
CUEDC1	3.2290414780142e-28	2.77149558679497	0.071	0.015	0.056	5.47096497619946e-24	Cluster_0	CUEDC1
SNHG25	5.24137076512628e-27	2.25432148276337	0.071	0.015	0.056	8.88045448735346e-23	Cluster_0	SNHG25
AKAP7	7.91937332825616e-20	1.17465648478758	0.086	0.03	0.056	1.34177942300644e-15	Cluster_0	AKAP7
CUL1	3.6985936308494e-13	1.08700435282511	0.121	0.065	0.056	6.26652718874813e-09	Cluster_0	CUL1
WDFY2	1.42966100859317e-09	0.611792256199864	0.193	0.137	0.056	2.42227464685941e-05	Cluster_0	WDFY2
PHF20	1.48727844095359e-09	0.103549920480812	0.178	0.122	0.056	2.51989586250767e-05	Cluster_0	PHF20
CABLES1	9.82114226571406e-30	2.76259048493348	0.067	0.012	0.055	1.66399613407993e-25	Cluster_0	CABLES1
PCSK5	1.04064382370877e-27	2.81785743435452	0.069	0.014	0.055	1.76316283050976e-23	Cluster_0	PCSK5
SLC25A26	1.82278457854787e-20	1.47404886997006	0.084	0.029	0.055	3.08834391143365e-16	Cluster_0	SLC25A26
KCMF1	6.01168054401173e-20	2.0278555146006	0.085	0.03	0.055	1.01855903457191e-15	Cluster_0	KCMF1
NEDD9	7.00352476361408e-17	2.33744994217952	0.1	0.045	0.055	1.18660720069913e-12	Cluster_0	NEDD9
FASTKD1	8.68849884772315e-16	1.48031231573759	0.1	0.045	0.055	1.47209235976973e-11	Cluster_0	FASTKD1
OSBPL8	2.0792937354208e-12	0.623711586672817	0.126	0.071	0.055	3.52294737592345e-08	Cluster_0	OSBPL8
PHKB	2.02499122259675e-11	0.619018088963649	0.138	0.083	0.055	3.43094262844567e-07	Cluster_0	PHKB
XACT	4.96483244000081e-47	12.0732460059143	0.055	0	0.055	8.41191560309337e-43	Cluster_0	XACT
ESR2	3.21793813092482e-46	6.79633803531816	0.056	0.001	0.055	5.45215257522592e-42	Cluster_0	ESR2
PPM1E	2.11395145169743e-44	5.9938669463572	0.057	0.002	0.055	3.58166794461096e-40	Cluster_0	PPM1E
FRMD3	2.94445464799762e-42	3.94892242663617	0.057	0.002	0.055	4.98878951010236e-38	Cluster_0	FRMD3
RNASEH2B-AS1	1.12648765709986e-41	5.31429792587525	0.057	0.002	0.055	1.90860803742428e-37	Cluster_0	RNASEH2B-AS1
NEK11	4.44790270558044e-41	3.39540079683891	0.058	0.003	0.055	7.53608155406493e-37	Cluster_0	NEK11
KIRREL3	1.79499263423197e-40	4.99432802476142	0.058	0.003	0.055	3.04125602017923e-36	Cluster_0	KIRREL3
MIR181A2HG	9.44177113926717e-40	4.73147668662756	0.058	0.003	0.055	1.59971928412604e-35	Cluster_0	MIR181A2HG
ZFAND1	2.03930391260108e-23	2.18807520446013	0.078	0.023	0.055	3.45519261912001e-19	Cluster_0	ZFAND1
EIF2B5	3.23177792517675e-17	1.24527857517427	0.094	0.039	0.055	5.47560133862697e-13	Cluster_0	EIF2B5
UHRF2	6.60109650843082e-14	1.19002710740724	0.111	0.056	0.055	1.11842378142343e-09	Cluster_0	UHRF2
MAP2	9.93909345543075e-19	1.69107262866777	0.087	0.032	0.055	1.68398060415363e-14	Cluster_0	MAP2
PAQR8	1.79559232182934e-15	0.862745621257252	0.103	0.048	0.055	3.04227207087544e-11	Cluster_0	PAQR8
TRIM33	2.03375458370566e-12	0.53243250253471	0.12	0.065	0.055	3.4457903911725e-08	Cluster_0	TRIM33
IL1RAP	1.66354643822012e-11	0.786261458608167	0.142	0.087	0.055	2.81854673027635e-07	Cluster_0	IL1RAP
RAP1B	2.93557430886453e-11	0.753756997468857	0.142	0.087	0.055	4.97374355150918e-07	Cluster_0	RAP1B
LHFPL2	5.65206195226011e-07	0.226948984188963	0.33	0.275	0.055	0.0095762885657143	Cluster_0	LHFPL2
COCH	1.45855625871448e-37	3.58687804414687	0.058	0.004	0.054	2.47123186913994e-33	Cluster_0	COCH
AK5	7.97360693090784e-27	2.48552496945974	0.068	0.014	0.054	1.35096822230372e-22	Cluster_0	AK5
NFKB1	3.89400952872187e-20	1.66058413573064	0.081	0.027	0.054	6.59762034451347e-16	Cluster_0	NFKB1
MKL2	8.27406865164315e-20	1.81127837795449	0.084	0.03	0.054	1.4018754516479e-15	Cluster_0	MKL2
PIK3CB	7.97265664819552e-19	1.25594299820046	0.084	0.03	0.054	1.35080721590377e-14	Cluster_0	PIK3CB
NBAS	1.59354843674947e-15	0.832659218806417	0.098	0.044	0.054	2.69994911638462e-11	Cluster_0	NBAS
GNG2	3.21538897352382e-15	1.36996441240726	0.1	0.046	0.054	5.44783353784142e-11	Cluster_0	GNG2
ZFPM2	1.05223616003892e-45	8.96255636189622	0.054	0	0.054	1.78280372595395e-41	Cluster_0	ZFPM2
CFTR	1.06994869665071e-45	8.41952041828051	0.054	0	0.054	1.8128140767353e-41	Cluster_0	CFTR
PTPRT	1.13762228892249e-40	4.89143528098601	0.057	0.003	0.054	1.92747344412137e-36	Cluster_0	PTPRT
AGBL5	3.38123597196357e-36	3.30586479620996	0.059	0.005	0.054	5.72882810729787e-32	Cluster_0	AGBL5
MCU	2.42158920723026e-35	3.87652986738802	0.06	0.006	0.054	4.10289859381023e-31	Cluster_0	MCU
XRCC4	1.38701020232578e-20	1.93755996557141	0.079	0.025	0.054	2.35001138580056e-16	Cluster_0	XRCC4
USP37	1.52637780789171e-16	0.974941493685614	0.092	0.038	0.054	2.58614191991093e-12	Cluster_0	USP37
PTK2B	3.34060404628146e-14	0.848545185587095	0.107	0.053	0.054	5.65998543561467e-10	Cluster_0	PTK2B
TTC19	9.46270567527711e-14	0.807913871207229	0.109	0.055	0.054	1.6032662225622e-09	Cluster_0	TTC19
PPP2R3C	1.17382638005107e-13	1.00788590952522	0.107	0.053	0.054	1.98881403572053e-09	Cluster_0	PPP2R3C
DUSP16	1.04537396722214e-24	1.46351251692455	0.071	0.017	0.054	1.77117711266447e-20	Cluster_0	DUSP16
NUCB2	1.63639848876393e-24	1.9495242586822	0.072	0.018	0.054	2.77254995951272e-20	Cluster_0	NUCB2
AP2B1	6.23056321288011e-12	0.808041284688261	0.121	0.067	0.054	1.05564432515828e-07	Cluster_0	AP2B1
ADAM9	4.99022370498741e-11	0.859437610957007	0.147	0.093	0.054	8.45493602336016e-07	Cluster_0	ADAM9
ABHD12	7.41104662618395e-11	1.01612293247751	0.147	0.093	0.054	1.25565362987435e-06	Cluster_0	ABHD12
RUNX2	8.41992453271862e-09	0.444820871578518	0.182	0.128	0.054	0.000142658781357852	Cluster_0	RUNX2
CTTNBP2	2.102984008465e-08	0.494398684330646	0.197	0.144	0.053	0.000356308580554225	Cluster_0	CTTNBP2
CSMD3	1.58189719505866e-36	4.31799391802137	0.058	0.005	0.053	2.68020841758789e-32	Cluster_0	CSMD3
PAM	1.9005177212112e-36	3.94725198720556	0.058	0.005	0.053	3.22004717504814e-32	Cluster_0	PAM
AMN1	8.88986437725858e-28	2.91734097120447	0.066	0.013	0.053	1.50620972143892e-23	Cluster_0	AMN1
LINC01138	2.88413126460408e-25	2.17876978195209	0.068	0.015	0.053	4.88658360161869e-21	Cluster_0	LINC01138
FTCDNL1	3.5360196084378e-24	2.43390834156669	0.07	0.017	0.053	5.99107802257617e-20	Cluster_0	FTCDNL1
GRIA2	2.71703764373124e-19	1.18536476801638	0.079	0.026	0.053	4.60347687977384e-15	Cluster_0	GRIA2
2025-09-15	2.85998447808019e-19	2.02824452002069	0.081	0.028	0.053	4.84567170121127e-15	Cluster_0	2025-09-15
MIR181A1HG	2.94254404942073e-19	1.83422408104652	0.083	0.03	0.053	4.98555238293354e-15	Cluster_0	MIR181A1HG
WRN	1.20779500986332e-18	1.53439799731781	0.083	0.03	0.053	2.04636708521142e-14	Cluster_0	WRN
PIGN	1.83380525926626e-14	0.945500796208816	0.1	0.047	0.053	3.10701625077482e-10	Cluster_0	PIGN
HIBCH	9.93737231511859e-12	0.64901294360309	0.117	0.064	0.053	1.68368899135054e-07	Cluster_0	HIBCH
PCDH15	8.24082613978081e-45	6.66023670969482	0.054	0.001	0.053	1.39624317286306e-40	Cluster_0	PCDH15
TENM3	3.58082463254814e-43	6.01588569589273	0.054	0.001	0.053	6.06699117492631e-39	Cluster_0	TENM3
GRM7	2.47723189903381e-42	5.41090019800353	0.054	0.001	0.053	4.19717400653298e-38	Cluster_0	GRM7
PARD3	5.6324435143661e-42	7.33227142273188	0.054	0.001	0.053	9.54304904639049e-38	Cluster_0	PARD3
TMEFF2	2.90517721348047e-39	4.55464327785992	0.056	0.003	0.053	4.92224175279996e-35	Cluster_0	TMEFF2
ENO4	2.75332981112242e-38	4.15272152621961	0.056	0.003	0.053	4.66496669898472e-34	Cluster_0	ENO4
KCNAB1	2.09168963992667e-35	2.18499649732767	0.059	0.006	0.053	3.54394975692776e-31	Cluster_0	KCNAB1
PCDH7	5.13948118837449e-33	3.52037301067509	0.06	0.007	0.053	8.7078229774629e-29	Cluster_0	PCDH7
RBAK-RBAKDN	9.9971060999978e-33	3.1330575745785	0.061	0.008	0.053	1.69380968652263e-28	Cluster_0	RBAK-RBAKDN
LARS2	9.43838918267894e-31	3.31208646128282	0.062	0.009	0.053	1.59914627922129e-26	Cluster_0	LARS2
RYBP	3.54436696239236e-22	2.0912977951417	0.075	0.022	0.053	6.00522094438137e-18	Cluster_0	RYBP
RSU1	3.43340048332567e-16	1.44838936711333	0.094	0.041	0.053	5.81721043889868e-12	Cluster_0	RSU1
DNAJC5	1.53828313895057e-13	1.17947773171739	0.107	0.054	0.053	2.60631312232395e-09	Cluster_0	DNAJC5
GK	1.58995148365921e-13	1.2221602279952	0.108	0.055	0.053	2.6938547987638e-09	Cluster_0	GK
CTDSPL2	1.78625191593571e-13	0.77831844292343	0.104	0.051	0.053	3.02644662116988e-09	Cluster_0	CTDSPL2
MEGF9	5.22493150863623e-23	1.98073347913779	0.073	0.02	0.053	8.85260145508236e-19	Cluster_0	MEGF9
SEPW1	3.66459559915107e-14	1.41198258046268	0.103	0.05	0.053	6.20892432364165e-10	Cluster_0	SEPW1
PPFIA1	1.90911001996683e-12	1.11087882307978	0.118	0.065	0.053	3.23460510682979e-08	Cluster_0	PPFIA1
USO1	1.09983198470616e-11	0.677774633886181	0.123	0.07	0.053	1.86344533168765e-07	Cluster_0	USO1
FAM193A	1.50441346745665e-11	0.679444432998086	0.119	0.066	0.053	2.5489277379118e-07	Cluster_0	FAM193A
MON2	1.35489689933801e-09	0.729163812753303	0.174	0.121	0.053	2.29560181654839e-05	Cluster_0	MON2
DOCK5	1.65773384654231e-09	0.118040360881983	0.184	0.131	0.053	2.80869845619663e-05	Cluster_0	DOCK5
TMEM165	2.5180702438512e-08	0.69875460780331	0.208	0.155	0.053	0.000426636641415709	Cluster_0	TMEM165
FMN2	4.4325533539133e-36	4.39155764777158	0.057	0.005	0.052	7.51007514753531e-32	Cluster_0	FMN2
PTPRS	1.63341474726491e-35	4.56241516166605	0.057	0.005	0.052	2.76749460629093e-31	Cluster_0	PTPRS
DOCK1	2.02976772099621e-35	3.80609966581011	0.057	0.005	0.052	3.43903544968388e-31	Cluster_0	DOCK1
GRIA4	7.56114854750626e-35	3.57845652389994	0.057	0.005	0.052	1.28108539840399e-30	Cluster_0	GRIA4
FAM19A2	4.83363083104356e-34	3.66503999226872	0.058	0.006	0.052	8.1896207170371e-30	Cluster_0	FAM19A2
MED27	8.83132136749962e-24	2.41714242627524	0.069	0.017	0.052	1.49629077929546e-19	Cluster_0	MED27
STAU2	3.92584195231391e-14	1.05551327674294	0.1	0.048	0.052	6.65155401980547e-10	Cluster_0	STAU2
NEK1	6.26201268198761e-14	0.731389013909115	0.099	0.047	0.052	1.06097280870916e-09	Cluster_0	NEK1
SLC7A6OS	6.62590309063486e-14	1.27692565645143	0.101	0.049	0.052	1.12262676064626e-09	Cluster_0	SLC7A6OS
EPN2	3.09652989546634e-12	0.933202146671747	0.112	0.06	0.052	5.24645060188862e-08	Cluster_0	EPN2
TOM1L1	3.19294814900281e-42	4.03468974553361	0.053	0.001	0.052	5.40981204885546e-38	Cluster_0	TOM1L1
ATP8A2	1.46222820070512e-39	4.6744853453915	0.054	0.002	0.052	2.47745324045468e-35	Cluster_0	ATP8A2
FSTL5	1.55453380530571e-39	4.63656742079652	0.054	0.002	0.052	2.63384662632947e-35	Cluster_0	FSTL5
ZNF536	1.69831667897795e-37	4.73188236613764	0.055	0.003	0.052	2.87745794919235e-33	Cluster_0	ZNF536
IRAK1BP1	1.94424372846994e-31	2.92847987210933	0.06	0.008	0.052	3.29413214914662e-27	Cluster_0	IRAK1BP1
ZNF804A	6.16793481080071e-30	3.3172334358607	0.061	0.009	0.052	1.04503319499397e-25	Cluster_0	ZNF804A
STK38	2.81287384946986e-15	1.18141886236046	0.093	0.041	0.052	4.76585216315678e-11	Cluster_0	STK38
CTIF	2.20754150375904e-23	2.26506280848875	0.071	0.019	0.052	3.74023756981895e-19	Cluster_0	CTIF
PDK3	1.63416464940385e-16	1.4404946764652	0.087	0.035	0.052	2.76876516548494e-12	Cluster_0	PDK3
FAM65B	1.02015124783747e-36	3.98724596904883	0.055	0.004	0.051	1.72844225921103e-32	Cluster_0	FAM65B
ESRRG	4.31012049844609e-36	4.11786277741451	0.055	0.004	0.051	7.30263716051721e-32	Cluster_0	ESRRG
RIMS2	1.44633111722801e-27	3.28940030590885	0.063	0.012	0.051	2.45051881191941e-23	Cluster_0	RIMS2
LY96	1.54810825841717e-14	1.62480385012366	0.097	0.046	0.051	2.6229598222362e-10	Cluster_0	LY96
ITGAL	4.95534682994401e-14	1.12052679818152	0.097	0.046	0.051	8.39584413397414e-10	Cluster_0	ITGAL
CDC73	7.1905619475899e-14	0.461604009363035	0.1	0.049	0.051	1.21829691078016e-09	Cluster_0	CDC73
AKAP10	1.23313717130681e-08	0.397257346798343	0.167	0.116	0.051	0.000208930430934514	Cluster_0	AKAP10
UNC5D	1.19594684938631e-40	5.3379220402765	0.053	0.002	0.051	2.02629274691522e-36	Cluster_0	UNC5D
CHRM3	7.27024011856689e-38	4.505	0.054	0.003	0.051	1.23179678328879e-33	Cluster_0	CHRM3
RAB28	5.5428807220214e-20	1.96487748807663	0.075	0.024	0.051	9.39130280732086e-16	Cluster_0	RAB28
SUFU	6.7150168620062e-20	1.95908487823052	0.075	0.024	0.051	1.13772530692971e-15	Cluster_0	SUFU
FARP2	8.8807633094252e-16	0.941441102910183	0.087	0.036	0.051	1.50466772751591e-11	Cluster_0	FARP2
NDUFS4	1.65028838508749e-15	1.37305039520708	0.088	0.037	0.051	2.79608361085373e-11	Cluster_0	NDUFS4
ZMYND11	8.21746068760788e-13	1.20486482363172	0.107	0.056	0.051	1.3922843643014e-08	Cluster_0	ZMYND11
MAN1A2	1.74932656085961e-12	0.350800768134873	0.101	0.051	0.05	2.96388399206444e-08	Cluster_0	MAN1A2
KIAA0825	2.21153463665494e-32	3.56778024647906	0.056	0.006	0.05	3.74700313488447e-28	Cluster_0	KIAA0825
SASH1	9.52138212899023e-31	2.83804848230863	0.057	0.007	0.05	1.61320777411481e-26	Cluster_0	SASH1
DNAJC6	4.11092220359915e-27	2.74764401901072	0.061	0.011	0.05	6.96513548955804e-23	Cluster_0	DNAJC6
GTF2IRD1	1.5254605161599e-26	2.51838304997757	0.062	0.012	0.05	2.58458775252971e-22	Cluster_0	GTF2IRD1
TMEM135	1.00061855875274e-25	2.01262277014943	0.062	0.012	0.05	1.69534802409477e-21	Cluster_0	TMEM135
PIGX	1.4724610287983e-25	2.88733527483094	0.063	0.013	0.05	2.49479072109297e-21	Cluster_0	PIGX
YARS2	8.81586319145311e-25	2.75775935595365	0.064	0.014	0.05	1.4936717005279e-20	Cluster_0	YARS2
RALA	9.17829429809507e-24	1.26123034424949	0.065	0.015	0.05	1.55507840292625e-19	Cluster_0	RALA
TMEM164	1.08361422586475e-23	2.67543693813659	0.064	0.014	0.05	1.83596758288264e-19	Cluster_0	TMEM164
SLC10A7	1.96587911325308e-22	2.58593937387764	0.067	0.017	0.05	3.33078898158469e-18	Cluster_0	SLC10A7
GANC	2.51562136962033e-13	1.32232370023446	0.097	0.047	0.05	4.26221728654773e-09	Cluster_0	GANC
SEPT6	2.99005718109509e-10	0.991243026595148	0.128	0.078	0.05	5.06605388192941e-06	Cluster_0	SEPT6
TBC1D12	1.50841849285643e-08	0.582202319918843	0.162	0.112	0.05	0.000255571345244664	Cluster_0	TBC1D12
ZNF652	1.96110632859933e-08	0.284997753155252	0.157	0.107	0.05	0.000332270245254585	Cluster_0	ZNF652
HECW2	3.23826672238377e-40	4.90531573232829	0.052	0.002	0.05	5.48659530773482e-36	Cluster_0	HECW2
WWP1	5.6197009670387e-15	1.03277672524172	0.087	0.037	0.05	9.52145934845367e-11	Cluster_0	WWP1
CDK17	1.01828320896445e-14	1.10629258500119	0.089	0.039	0.05	1.72527724094846e-10	Cluster_0	CDK17
UBA2	1.22402888314259e-14	1.45701645045011	0.09	0.04	0.05	2.07387213670849e-10	Cluster_0	UBA2
SLX4IP	2.26870695051104e-14	0.877223568148369	0.091	0.041	0.05	3.84387018625086e-10	Cluster_0	SLX4IP
UHRF1BP1L	8.49639841685165e-13	1.01298483084175	0.102	0.052	0.05	1.43954478376717e-08	Cluster_0	UHRF1BP1L
LINC01420	2.30547048535701e-20	2.02493747616517	0.071	0.021	0.05	3.90615864334038e-16	Cluster_0	LINC01420
UBE2D2	1.46369258178513e-09	0.894808527279523	0.146	0.096	0.05	2.47993434131854e-05	Cluster_0	UBE2D2
GLG1	3.63512955695188e-08	0.329768851765055	0.182	0.132	0.05	0.000615900000834356	Cluster_0	GLG1
RICTOR	5.2376534024631e-08	0.401819753052683	0.171	0.122	0.049	0.000887415615979324	Cluster_0	RICTOR
SAMSN1	1.98552246964492e-06	0.358460700349772	0.234	0.185	0.049	0.0336407072031939	Cluster_0	SAMSN1
RGS6	3.9554397248099e-41	7.3616495583471	0.05	0.001	0.049	6.70170152574541e-37	Cluster_0	RGS6
SLC1A6	4.70345328022004e-41	8.26720779758253	0.049	0	0.049	7.96906089267682e-37	Cluster_0	SLC1A6
HS6ST3	4.02559468692412e-39	5.30176293894503	0.05	0.001	0.049	6.82056507805554e-35	Cluster_0	HS6ST3
SPON1	1.08107454808784e-33	4.05922335821468	0.053	0.004	0.049	1.83166460682522e-29	Cluster_0	SPON1
SLAIN1	2.3250814410776e-27	2.79799360603632	0.058	0.009	0.049	3.93938548561778e-23	Cluster_0	SLAIN1
RAPGEF5	4.04802062586598e-26	2.40835938925703	0.061	0.012	0.049	6.85856134640473e-22	Cluster_0	RAPGEF5
ZNF585B	5.25183754567634e-23	2.81233603816444	0.064	0.015	0.049	8.89818835363942e-19	Cluster_0	ZNF585B
GUCY1A3	1.28906570495813e-22	2.60623986420091	0.065	0.016	0.049	2.18406402391056e-18	Cluster_0	GUCY1A3
CBLB	1.99216861005377e-20	2.08377477174078	0.069	0.02	0.049	3.37533127601411e-16	Cluster_0	CBLB
ELP3	3.63732741472049e-17	1.75519928637021	0.078	0.029	0.049	6.16272383876093e-13	Cluster_0	ELP3
OGDH	6.27056311216486e-17	1.56587478346666	0.076	0.027	0.049	1.06242150809409e-12	Cluster_0	OGDH
AUH	1.09379630897127e-16	1.62594823620168	0.079	0.03	0.049	1.85321908629001e-12	Cluster_0	AUH
CYTH3	2.53768520842588e-16	1.92021098097545	0.081	0.032	0.049	4.29960004863598e-12	Cluster_0	CYTH3
ANOS1	2.24224214212765e-10	0.905435012641819	0.116	0.067	0.049	3.79903086140688e-06	Cluster_0	ANOS1
ARID1A	6.11445991902725e-08	0.511539401235133	0.166	0.117	0.049	0.00103597294408079	Cluster_0	ARID1A
NALCN	2.66435689692641e-39	5.54692779526394	0.051	0.002	0.049	4.51421989046242e-35	Cluster_0	NALCN
DIRC3	1.78867687738887e-38	4.84562898235062	0.051	0.002	0.049	3.03055523335995e-34	Cluster_0	DIRC3
PCP4	1.2830871594269e-36	5.06023476846393	0.051	0.002	0.049	2.17393457421699e-32	Cluster_0	PCP4
EGLN3	1.4619014210435e-36	3.6499951224262	0.052	0.003	0.049	2.47689957767399e-32	Cluster_0	EGLN3
CALN1	1.08172463664821e-34	4.02878265218819	0.052	0.003	0.049	1.83276605187307e-30	Cluster_0	CALN1
POM121	2.14267461626749e-14	1.33265811926037	0.087	0.038	0.049	3.63033360234201e-10	Cluster_0	POM121
WDR37	4.36042171424166e-11	0.632590105268324	0.107	0.058	0.049	7.38786251043965e-07	Cluster_0	WDR37
PPP1R12A	2.22015832132079e-07	0.171034490823174	0.21	0.161	0.049	0.00376161424381382	Cluster_0	PPP1R12A
MECOM	1.25505606642021e-40	6.15322970916098	0.049	0.001	0.048	2.12644149333576e-36	Cluster_0	MECOM
DCC	7.22272697848248e-38	4.98808752278932	0.05	0.002	0.048	1.22374663196429e-33	Cluster_0	DCC
CPNE4	4.98903820156769e-36	3.91250067350606	0.05	0.002	0.048	8.45292742491614e-32	Cluster_0	CPNE4
GRIN2A	1.68633276016154e-29	3.22698689428289	0.056	0.008	0.048	2.8571535955417e-25	Cluster_0	GRIN2A
ZBTB46	3.95587137094303e-24	2.23896025477422	0.06	0.012	0.048	6.70243286378877e-20	Cluster_0	ZBTB46
DENND1B	6.98072358890595e-21	2.0213739546655	0.065	0.017	0.048	1.18274399766833e-16	Cluster_0	DENND1B
CARS	6.457761394285e-20	2.22781645443184	0.067	0.019	0.048	1.09413851303371e-15	Cluster_0	CARS
VKORC1L1	5.24691823566552e-19	2.14567754211784	0.069	0.021	0.048	8.88985356668809e-15	Cluster_0	VKORC1L1
TRIM2	1.24235032387801e-16	1.46873951864213	0.075	0.027	0.048	2.1049141537465e-12	Cluster_0	TRIM2
HS6ST1	1.89262974251203e-16	1.57588693624088	0.077	0.029	0.048	3.20668257273814e-12	Cluster_0	HS6ST1
NTRK2	3.01538308714993e-16	1.63171042785039	0.076	0.028	0.048	5.10896356455813e-12	Cluster_0	NTRK2
EEFSEC	4.69964328516149e-16	1.68285275604214	0.078	0.03	0.048	7.96260561804911e-12	Cluster_0	EEFSEC
PLEKHM2	1.52112332822037e-14	1.50409291612543	0.083	0.035	0.048	2.57723925500378e-10	Cluster_0	PLEKHM2
GRAMD1B	3.7992227834248e-14	1.36815006718432	0.083	0.035	0.048	6.43702316195664e-10	Cluster_0	GRAMD1B
SCYL2	5.86579054423412e-12	1.09244776257571	0.097	0.049	0.048	9.93840891909586e-08	Cluster_0	SCYL2
RECK	4.37920474786375e-10	0.93115737705428	0.12	0.072	0.048	7.41968660430555e-06	Cluster_0	RECK
PIK3CD	1.29908155950628e-09	0.822618819816957	0.125	0.077	0.048	2.2010338862715e-05	Cluster_0	PIK3CD
SERINC5	3.86482081176559e-14	1.24505231004974	0.086	0.038	0.048	6.54816590137443e-10	Cluster_0	SERINC5
NAV1	4.03456359613653e-14	1.33886113912406	0.086	0.038	0.048	6.83576110093412e-10	Cluster_0	NAV1
ARHGEF10L	7.69690802174949e-14	1.48630307609387	0.089	0.041	0.048	1.30408712612502e-09	Cluster_0	ARHGEF10L
DNASE1	1.67101295295505e-13	1.16797637024474	0.089	0.041	0.048	2.83119724619175e-09	Cluster_0	DNASE1
SPOPL	4.30133415818865e-11	0.753151982418046	0.106	0.058	0.048	7.28775046421903e-07	Cluster_0	SPOPL
CGGBP1	9.00372223142931e-09	0.68863171606509	0.142	0.094	0.048	0.000152550065767107	Cluster_0	CGGBP1
VPS8	1.24628095037766e-08	0.709137889980795	0.142	0.094	0.048	0.000211157381422487	Cluster_0	VPS8
MANBA	2.49138320228066e-07	0.334892318456251	0.181	0.133	0.048	0.00422115055962413	Cluster_0	MANBA
IRAK3	2.93214364472391e-07	0.441878424147795	0.187	0.139	0.048	0.00496793097725571	Cluster_0	IRAK3
RYR1	1.14111932568247e-06	0.487648261792589	0.207	0.159	0.048	0.0193339847350381	Cluster_0	RYR1
EPC1	1.26490917070381e-06	0.383535039384608	0.188	0.14	0.048	0.0214313560792346	Cluster_0	EPC1
CYFIP1	1.12943243356048e-06	0.137045446099155	0.341	0.294	0.047	0.0191359737218151	Cluster_0	CYFIP1
SMIM4	2.21378724266221e-17	1.73572136939931	0.07	0.023	0.047	3.75081972524257e-13	Cluster_0	SMIM4
SNX24	7.94801937276894e-14	0.896172657938152	0.083	0.036	0.047	1.34663292232824e-09	Cluster_0	SNX24
ZSWIM5	4.07482631519295e-40	7.75969914910303	0.047	0	0.047	6.90397822583141e-36	Cluster_0	ZSWIM5
SLFNL1	3.04976084420992e-37	4.64730425618344	0.048	0.001	0.047	5.16720979834486e-33	Cluster_0	SLFNL1
DSCAML1	1.5760775335305e-35	5.24517430663463	0.049	0.002	0.047	2.67034816506072e-31	Cluster_0	DSCAML1
CDHR3	6.83092825743173e-35	4.1506072120075	0.05	0.003	0.047	1.15736417465666e-30	Cluster_0	CDHR3
HRH1	3.35367972071899e-33	4.37690992897406	0.051	0.004	0.047	5.68213955081419e-29	Cluster_0	HRH1
MLLT3	3.81208997012553e-33	3.84700979435321	0.051	0.004	0.047	6.45882403638369e-29	Cluster_0	MLLT3
FRY	3.92848320235165e-33	3.86138729879569	0.051	0.004	0.047	6.6560290897444e-29	Cluster_0	FRY
LMCD1-AS1	5.43737306904746e-31	3.79437274332878	0.052	0.005	0.047	9.21254119088711e-27	Cluster_0	LMCD1-AS1
CACNA2D1	1.25456748521264e-29	3.61088419693436	0.053	0.006	0.047	2.12561369019577e-25	Cluster_0	CACNA2D1
ADCY2	5.8911463492957e-29	3.36680082896767	0.054	0.007	0.047	9.98136925961171e-25	Cluster_0	ADCY2
KANK1	6.08835630064547e-29	3.67086688346952	0.054	0.007	0.047	1.03155020801836e-24	Cluster_0	KANK1
RABL3	7.24618862377037e-29	3.21945027306363	0.054	0.007	0.047	1.22772173852541e-24	Cluster_0	RABL3
CADPS	1.29978348019231e-28	3.11428698033212	0.055	0.008	0.047	2.20222315048983e-24	Cluster_0	CADPS
NOVA1	3.70392487287755e-25	2.75807541219295	0.057	0.01	0.047	6.27555991211644e-21	Cluster_0	NOVA1
MICAL2	4.47104336738714e-22	2.33201852866727	0.061	0.014	0.047	7.57528877736403e-18	Cluster_0	MICAL2
ERI3	1.81620040553732e-20	2.19584815755487	0.064	0.017	0.047	3.07718834710188e-16	Cluster_0	ERI3
NRCAM	3.13758504598022e-20	2.06889799633566	0.066	0.019	0.047	5.31601034340428e-16	Cluster_0	NRCAM
KIAA0556	6.16262580672133e-19	1.80406544315315	0.066	0.019	0.047	1.04413369043279e-14	Cluster_0	KIAA0556
NUP88	1.09956634472185e-18	1.3224929229074	0.067	0.02	0.047	1.86299525786224e-14	Cluster_0	NUP88
LRRC69	5.4472741382915e-17	1.59851930582284	0.073	0.026	0.047	9.22931657250728e-13	Cluster_0	LRRC69
NUP93	7.29442823702789e-16	1.05080553264552	0.077	0.03	0.047	1.23589497619963e-11	Cluster_0	NUP93
LARP1B	1.09610460399937e-15	1.24387497334868	0.075	0.028	0.047	1.85713003055614e-11	Cluster_0	LARP1B
INPP5B	1.62254974713785e-15	1.66860510380777	0.075	0.028	0.047	2.74908603657567e-11	Cluster_0	INPP5B
DECR1	3.94219523886028e-15	1.53548280293745	0.078	0.031	0.047	6.67926139320098e-11	Cluster_0	DECR1
MGMT	1.02443277873141e-14	1.7277660161268	0.08	0.033	0.047	1.73569645700463e-10	Cluster_0	MGMT
RTN1	1.56503961551963e-14	1.56595542110212	0.08	0.033	0.047	2.65164662057492e-10	Cluster_0	RTN1
BTBD10	1.60268050877932e-14	1.72720728691156	0.082	0.035	0.047	2.7154215860248e-10	Cluster_0	BTBD10
IFNAR2	1.04846504790435e-12	1.69239033039785	0.092	0.045	0.047	1.77641433066433e-08	Cluster_0	IFNAR2
KLHL8	1.47854039343731e-12	0.590254226499735	0.09	0.043	0.047	2.50509098860083e-08	Cluster_0	KLHL8
PPP3CC	1.51124677000251e-12	1.19331064671894	0.09	0.043	0.047	2.56050540241525e-08	Cluster_0	PPP3CC
VEZT	7.96422744397875e-12	0.860378658297092	0.093	0.046	0.047	1.34937905583332e-07	Cluster_0	VEZT
WWC2	2.43196340389821e-10	0.7826043970518	0.107	0.06	0.047	4.12047559522474e-06	Cluster_0	WWC2
PLEKHA2	3.27417551395615e-09	0.72073411893826	0.127	0.08	0.047	5.5474355732959e-05	Cluster_0	PLEKHA2
SOD2	1.09737398210059e-07	0.341183261231539	0.151	0.104	0.047	0.00185928073787303	Cluster_0	SOD2
NDUFAF6	2.67160800576657e-13	1.43394174725712	0.086	0.039	0.047	4.5265054441703e-09	Cluster_0	NDUFAF6
SH3KBP1	2.95404330926814e-12	0.401308241626802	0.35	0.303	0.047	5.005035578893e-08	Cluster_0	SH3KBP1
GSAP	2.28260772888476e-08	0.753899097504201	0.144	0.097	0.047	0.000386742227504945	Cluster_0	GSAP
LRMP	6.54647637648391e-08	0.383096566484507	0.147	0.1	0.047	0.00110916949246767	Cluster_0	LRMP
ST3GAL6	1.60164270231823e-07	0.476256961291634	0.174	0.127	0.047	0.00271366323053778	Cluster_0	ST3GAL6
SHFM1	7.79570813475981e-17	1.57625368557774	0.069	0.023	0.046	1.32082682927235e-12	Cluster_0	SHFM1
TBCE	3.63373587063573e-16	1.68937434534775	0.07	0.024	0.046	6.15663868561812e-12	Cluster_0	TBCE
MMP23B	2.7936173286607e-39	7.33950789639096	0.047	0.001	0.046	4.73322583994982e-35	Cluster_0	MMP23B
FAM196B	7.92656053934458e-37	5.45504031972485	0.047	0.001	0.046	1.34299715218115e-32	Cluster_0	FAM196B
HS3ST5	1.46744147925282e-36	5.69588164783444	0.048	0.002	0.046	2.48628609829805e-32	Cluster_0	HS3ST5
ANO4	7.11247517779309e-34	4.8694007849497	0.049	0.003	0.046	1.20506666937348e-29	Cluster_0	ANO4
EVA1C	2.39445597586458e-33	4.28958688575524	0.049	0.003	0.046	4.05692675990736e-29	Cluster_0	EVA1C
MGAT4C	3.96533490822341e-33	4.32451795277572	0.049	0.003	0.046	6.71846693500293e-29	Cluster_0	MGAT4C
OSBP2	4.48907792656478e-32	4.51832164051821	0.049	0.003	0.046	7.60584473097872e-28	Cluster_0	OSBP2
CDH18	6.26378075874744e-31	3.3595660189011	0.05	0.004	0.046	1.06127237395458e-26	Cluster_0	CDH18
PLEKHG1	1.13784644123606e-30	2.82043550681797	0.051	0.005	0.046	1.92785322538625e-26	Cluster_0	PLEKHG1
RNLS	1.15966575871522e-29	3.11928233571802	0.052	0.006	0.046	1.96482169499119e-25	Cluster_0	RNLS
NEO1	9.74174075099673e-27	3.07038089622021	0.055	0.009	0.046	1.65054313544138e-22	Cluster_0	NEO1
FUT9	1.36297431446033e-26	2.60525601148018	0.055	0.009	0.046	2.30928738099013e-22	Cluster_0	FUT9
SYNC	1.30483266134371e-25	2.53988795968222	0.055	0.009	0.046	2.21077797811465e-21	Cluster_0	SYNC
USP54	1.30501377000897e-23	2.46468620049576	0.058	0.012	0.046	2.21108483052619e-19	Cluster_0	USP54
GABRB2	1.59576300153676e-23	2.60314497670981	0.058	0.012	0.046	2.70370125350373e-19	Cluster_0	GABRB2
PRELID2	3.35868774554759e-23	2.56878525984073	0.059	0.013	0.046	5.69062464728128e-19	Cluster_0	PRELID2
NME7	5.90355028053548e-22	1.86150357886363	0.06	0.014	0.046	1.00023852403113e-17	Cluster_0	NME7
HS2ST1	4.9334512821571e-18	2.04828986049632	0.067	0.021	0.046	8.35874650735877e-14	Cluster_0	HS2ST1
STRN	1.99231207615274e-16	1.5452571535985	0.072	0.026	0.046	3.37557435062559e-12	Cluster_0	STRN
WDSUB1	4.37221359213656e-15	1.58306352923123	0.078	0.032	0.046	7.40784148915697e-11	Cluster_0	WDSUB1
MFSD11	7.65883587098535e-12	1.40366286988642	0.093	0.047	0.046	1.29763656162105e-07	Cluster_0	MFSD11
UBL3	2.39875271056897e-09	0.489909729169999	0.114	0.068	0.046	4.064206717517e-05	Cluster_0	UBL3
SMAP1	3.14188301827482e-09	0.601515323231592	0.113	0.067	0.046	5.32329239786303e-05	Cluster_0	SMAP1
USP3	6.43770692182803e-09	0.752265125652265	0.126	0.08	0.046	0.000109074068376532	Cluster_0	USP3
CHKA	1.62340491494601e-08	0.815206240617682	0.13	0.084	0.046	0.000275053494739303	Cluster_0	CHKA
NDRG3	1.16801431279163e-16	1.91776711340609	0.071	0.025	0.046	1.97896665016285e-12	Cluster_0	NDRG3
SRBD1	1.7551255212532e-16	1.71291292521043	0.071	0.025	0.046	2.97370917065929e-12	Cluster_0	SRBD1
TMOD1	2.04085031227257e-16	1.70005591070561	0.071	0.025	0.046	3.45781268408342e-12	Cluster_0	TMOD1
RASGRP3	2.0596791213005e-12	0.875849195256356	0.086	0.04	0.046	3.48971433521943e-08	Cluster_0	RASGRP3
ROCK2	3.31673736659081e-09	0.419090067160457	0.116	0.071	0.045	5.61954812021481e-05	Cluster_0	ROCK2
UBR5	1.17654626998213e-07	0.206638193071745	0.134	0.089	0.045	0.00199342234523073	Cluster_0	UBR5
FYN	6.3856857537213e-30	4.16866199643275	0.05	0.005	0.045	1.081926737253e-25	Cluster_0	FYN
SEMA6A	3.08383263531978e-29	3.44671671742634	0.05	0.005	0.045	5.2249376340223e-25	Cluster_0	SEMA6A
MFHAS1	1.12023259297829e-28	3.41790080933488	0.05	0.005	0.045	1.89801008228312e-24	Cluster_0	MFHAS1
YARS	9.7206713893751e-16	1.96197110084165	0.07	0.025	0.045	1.64697335350182e-11	Cluster_0	YARS
SEPP1	1.16801320548303e-15	1.63087355490624	0.07	0.025	0.045	1.9789647740499e-11	Cluster_0	SEPP1
AEBP2	1.67154175116043e-10	0.722612242179776	0.097	0.052	0.045	2.83209318899111e-06	Cluster_0	AEBP2
P4HA3	1.06358838053693e-36	5.99265980695111	0.046	0.001	0.045	1.80203779314372e-32	Cluster_0	P4HA3
PLD5	1.33780251200447e-35	5.38014518619972	0.047	0.002	0.045	2.26663879608917e-31	Cluster_0	PLD5
WSCD1	7.4647383895304e-34	4.7040133709493	0.047	0.002	0.045	1.26475062533814e-29	Cluster_0	WSCD1
XKR4	1.89667744756546e-29	3.8470641994681	0.051	0.006	0.045	3.21354059941016e-25	Cluster_0	XKR4
ESR1	3.35945539284127e-23	2.56263415865229	0.057	0.012	0.045	5.69192527209096e-19	Cluster_0	ESR1
MAPT	3.85938975601188e-21	2.06139186264151	0.059	0.014	0.045	6.53896406361093e-17	Cluster_0	MAPT
MFSD14A	9.21553879386475e-20	2.16832289648633	0.062	0.017	0.045	1.5613887378445e-15	Cluster_0	MFSD14A
TMEM2	1.19091304220556e-15	2.00631207153015	0.071	0.026	0.045	2.01776396740889e-11	Cluster_0	TMEM2
CECR2	2.71025955603325e-15	1.09544919328757	0.073	0.028	0.045	4.59199276578713e-11	Cluster_0	CECR2
RARS	3.82131876903769e-15	1.86647197967754	0.073	0.028	0.045	6.47446039038055e-11	Cluster_0	RARS
KDM5B	2.09360872008416e-14	1.05079882338208	0.074	0.029	0.045	3.54720125443859e-10	Cluster_0	KDM5B
ORC2	7.13614152304884e-14	1.2399660172246	0.077	0.032	0.045	1.20907645825017e-09	Cluster_0	ORC2
ABCB7	6.46876367356581e-12	1.19450718482405	0.089	0.044	0.045	1.09600262921226e-07	Cluster_0	ABCB7
CBFB	4.34536629084225e-10	0.671479576479548	0.105	0.06	0.045	7.36235410657402e-06	Cluster_0	CBFB
DAAM1	1.93506285117951e-09	0.291521065549173	0.109	0.064	0.045	3.27857698875345e-05	Cluster_0	DAAM1
HSD17B12	8.27559595114282e-09	0.852822532035971	0.118	0.073	0.045	0.000140213422200213	Cluster_0	HSD17B12
VPS53	3.07323442363721e-08	0.621405936805514	0.124	0.079	0.045	0.000520698108396852	Cluster_0	VPS53
NFX1	3.16019808573418e-08	0.515735065599111	0.126	0.081	0.045	0.000535432361665942	Cluster_0	NFX1
NMT1	1.44165218857189e-07	0.460498671799418	0.128	0.083	0.045	0.00244259130309736	Cluster_0	NMT1
PARN	2.5067095197815e-12	1.41527042097693	0.086	0.041	0.045	4.24711793936579e-08	Cluster_0	PARN
USP6NL	3.70418135175962e-07	0.482972992015568	0.145	0.1	0.045	0.00627599446428632	Cluster_0	USP6NL
HPCAL1	4.45541494139685e-15	1.4868345711592	0.07	0.026	0.044	7.54880953520868e-11	Cluster_0	HPCAL1
VPS13D	5.06133951971605e-07	0.491774079657244	0.171	0.127	0.044	0.0085754275482549	Cluster_0	VPS13D
RCSD1	2.39249377937394e-05	0.207636509261399	0.273	0.229	0.044	0.405360221039327	Cluster_0	RCSD1
SEMA6A-AS1	1.27302907356947e-27	3.55444913599429	0.05	0.006	0.044	2.15689315934876e-23	Cluster_0	SEMA6A-AS1
SEC24B	5.05974046559511e-10	1.01661986573752	0.097	0.053	0.044	8.57271827085779e-06	Cluster_0	SEC24B
ATP2B4	9.34686680490518e-10	0.960095645259458	0.1	0.056	0.044	1.58363964275508e-05	Cluster_0	ATP2B4
ITGB5-AS1	3.25759499106362e-38	11.054715651448	0.044	0	0.044	5.51934319335909e-34	Cluster_0	ITGB5-AS1
MTUS2	1.4704533579805e-36	5.82789515980572	0.045	0.001	0.044	2.49138912442636e-32	Cluster_0	MTUS2
RARRES1	3.78690115849016e-36	6.94494837606835	0.045	0.001	0.044	6.41614663282988e-32	Cluster_0	RARRES1
ADGRL2	3.0922357859351e-33	5.1225833401146	0.046	0.002	0.044	5.23917509210984e-29	Cluster_0	ADGRL2
SEZ6L	2.513779585112e-31	4.37435149331791	0.047	0.003	0.044	4.25909675105526e-27	Cluster_0	SEZ6L
GRIK2	2.03169998178862e-30	4.8666728896536	0.048	0.004	0.044	3.44230927914446e-26	Cluster_0	GRIK2
TRIM9	3.26198282324713e-24	2.8656890619547	0.053	0.009	0.044	5.52677749742761e-20	Cluster_0	TRIM9
ADAMTS17	5.64990057869758e-23	3.24534855233037	0.054	0.01	0.044	9.57262655048731e-19	Cluster_0	ADAMTS17
COPG2	9.47251402068266e-20	1.3312834794083	0.06	0.016	0.044	1.60492805052426e-15	Cluster_0	COPG2
PDE9A	1.07548258448506e-19	1.6470264698955	0.06	0.016	0.044	1.82219014289304e-15	Cluster_0	PDE9A
CLIC4	3.57389829982012e-19	2.21786334677787	0.059	0.015	0.044	6.05525588938522e-15	Cluster_0	CLIC4
EPHB2	3.68340631446725e-18	1.9058239856358	0.061	0.017	0.044	6.24079531860186e-14	Cluster_0	EPHB2
ORC5	2.11304682336716e-17	2.24526903241666	0.064	0.02	0.044	3.58013523283097e-13	Cluster_0	ORC5
FAM120C	2.55605807970941e-17	1.86404959075637	0.064	0.02	0.044	4.33072920445165e-13	Cluster_0	FAM120C
TECPR2	5.53767158613553e-17	1.27711340943348	0.064	0.02	0.044	9.38247696838943e-13	Cluster_0	TECPR2
GNA12	1.39923582585952e-16	1.99414681023334	0.065	0.021	0.044	2.37072525975378e-12	Cluster_0	GNA12
EPT1	1.11080790415813e-14	1.74730888598782	0.072	0.028	0.044	1.88204183201512e-10	Cluster_0	EPT1
PCLO	2.08232530587542e-13	0.832939297469487	0.077	0.033	0.044	3.52808376574472e-09	Cluster_0	PCLO
PSPC1	1.01908748685847e-11	0.883173034134107	0.089	0.045	0.044	1.7266399289843e-07	Cluster_0	PSPC1
RNF220	4.95286127214806e-11	1.55970149866603	0.093	0.049	0.044	8.39163285340047e-07	Cluster_0	RNF220
NR2C2	5.32960657130322e-11	1.0405191365092	0.091	0.047	0.044	9.02995241375904e-07	Cluster_0	NR2C2
PSEN1	1.59636932391556e-09	0.818767417635878	0.103	0.059	0.044	2.70472854551014e-05	Cluster_0	PSEN1
ARMC8	2.01198622537395e-08	0.574837865065053	0.122	0.078	0.044	0.000340890826165108	Cluster_0	ARMC8
ATP5E	2.77378984831518e-08	0.808231608600927	0.121	0.077	0.044	0.000469963214000041	Cluster_0	ATP5E
SNX6	6.63940205603807e-08	0.755993441911423	0.129	0.085	0.044	0.00112491389035453	Cluster_0	SNX6
LPCAT2	9.46331380528661e-08	0.258057057055658	0.387	0.343	0.044	0.00160336925802971	Cluster_0	LPCAT2
BCL2L13	6.73606395756992e-15	1.5101493741318	0.069	0.026	0.043	1.14129131633107e-10	Cluster_0	BCL2L13
TMEM131	4.40969994454702e-08	0.266765804665656	0.116	0.073	0.043	0.000747135461604601	Cluster_0	TMEM131
IRS2	2.5248576232657e-07	0.791771157547787	0.13	0.087	0.043	0.00427786627109908	Cluster_0	IRS2
SNX2	1.58897538524387e-06	0.457644732815934	0.163	0.12	0.043	0.0269220099521869	Cluster_0	SNX2
SETD2	1.35827886303208e-05	0.190661261846546	0.197	0.154	0.043	0.230133187763525	Cluster_0	SETD2
KCTD16	2.84520864194097e-27	3.13420858794898	0.048	0.005	0.043	4.82063700204059e-23	Cluster_0	KCTD16
UNC79	6.22947990028988e-26	2.7961110545434	0.05	0.007	0.043	1.05546077950611e-21	Cluster_0	UNC79
CAP2	2.0457865936343e-25	2.96039994054691	0.05	0.007	0.043	3.4661762255946e-21	Cluster_0	CAP2
PPP2R5A	1.07371382785103e-20	2.34980933570294	0.057	0.014	0.043	1.819193338528e-16	Cluster_0	PPP2R5A
SSBP3	3.75600852400467e-19	2.03284549007896	0.057	0.014	0.043	6.36380524222111e-15	Cluster_0	SSBP3
DHX57	1.15925384850842e-15	1.24290610921307	0.066	0.023	0.043	1.96412379552781e-11	Cluster_0	DHX57
SCAP	1.19990624955909e-14	1.45452879557163	0.068	0.025	0.043	2.03300115862796e-10	Cluster_0	SCAP
PARL	1.41511421756038e-11	1.30215021269692	0.083	0.04	0.043	2.39762801881255e-07	Cluster_0	PARL
MCCC1	2.1818770317992e-11	1.17762888272677	0.085	0.042	0.043	3.69675425497738e-07	Cluster_0	MCCC1
XPO4	2.0996164923932e-10	1.25483700509864	0.095	0.052	0.043	3.5573802230618e-06	Cluster_0	XPO4
TBC1D9	6.90095433112205e-10	0.966628674158605	0.098	0.055	0.043	1.16922869232201e-05	Cluster_0	TBC1D9
ACSL4	1.47112899978203e-09	0.712525966912736	0.101	0.058	0.043	2.4925338643307e-05	Cluster_0	ACSL4
TBC1D16	1.88678522184368e-09	0.786561386153285	0.098	0.055	0.043	3.19678020136975e-05	Cluster_0	TBC1D16
CEP192	2.36774175580261e-09	1.15989002234018	0.101	0.058	0.043	4.01166485685636e-05	Cluster_0	CEP192
RALY	2.42829421097442e-09	0.81425652508249	0.1	0.057	0.043	4.11425888165396e-05	Cluster_0	RALY
ARHGAP35	2.50682467026918e-09	0.543971915714867	0.099	0.056	0.043	4.24731303883707e-05	Cluster_0	ARHGAP35
NOS1	2.74232859377539e-37	10.7760129631978	0.043	0	0.043	4.64632733643364e-33	Cluster_0	NOS1
FAM189A1	5.80007987602321e-36	8.26830049464277	0.043	0	0.043	9.82707533394613e-32	Cluster_0	FAM189A1
DANT2	4.51270546365434e-34	5.38281238453073	0.044	0.001	0.043	7.64587686706955e-30	Cluster_0	DANT2
CACNA1B	1.04127708281957e-33	4.41411735332601	0.045	0.002	0.043	1.76423576142119e-29	Cluster_0	CACNA1B
PDE7B	4.99512236994827e-33	5.1826868668594	0.045	0.002	0.043	8.46323583140335e-29	Cluster_0	PDE7B
HECW1	2.64750300450808e-32	4.84712695381617	0.045	0.002	0.043	4.48566434053804e-28	Cluster_0	HECW1
RANBP17	2.75603047200882e-32	2.63141198176109	0.045	0.002	0.043	4.66954242872455e-28	Cluster_0	RANBP17
KLHL32	4.697245948495e-32	4.90740343073254	0.045	0.002	0.043	7.95854381053508e-28	Cluster_0	KLHL32
GABRB1	1.72184217027e-30	4.64771535965084	0.046	0.003	0.043	2.91731718908847e-26	Cluster_0	GABRB1
SPTBN4	2.68938862145073e-30	4.36948030143991	0.046	0.003	0.043	4.55663114132398e-26	Cluster_0	SPTBN4
FBXL2	4.13507564856333e-30	4.48364386777639	0.047	0.004	0.043	7.00605867136085e-26	Cluster_0	FBXL2
DOCK9	9.30638456471121e-26	3.29092606937834	0.051	0.008	0.043	1.57678073679902e-21	Cluster_0	DOCK9
GNG3	2.2559500162501e-25	3.17475890522409	0.051	0.008	0.043	3.82225611253255e-21	Cluster_0	GNG3
TBL1X	1.14021597294104e-24	2.21829326590188	0.052	0.009	0.043	1.931867922954e-20	Cluster_0	TBL1X
LINC01091	1.97248405169321e-24	3.28836990503589	0.051	0.008	0.043	3.3419797287838e-20	Cluster_0	LINC01091
UNC13B	2.46603321990754e-24	2.25957365305675	0.051	0.008	0.043	4.17820008448935e-20	Cluster_0	UNC13B
PPP1R9A	2.74027385242584e-24	2.71558257307364	0.051	0.008	0.043	4.6428459881651e-20	Cluster_0	PPP1R9A
OMG	8.124760660641e-21	1.74607508764795	0.055	0.012	0.043	1.3765781987324e-16	Cluster_0	OMG
CDKL5	6.58209234078607e-16	1.79791655100995	0.064	0.021	0.043	1.11520390529938e-11	Cluster_0	CDKL5
CDC14A	2.5335488532916e-13	1.47453518404707	0.075	0.032	0.043	4.29259182213197e-09	Cluster_0	CDC14A
ATP5L	2.76057679034718e-11	1.43625382764726	0.086	0.043	0.043	4.67724525588523e-07	Cluster_0	ATP5L
PRKRIP1	3.07804961137835e-11	1.17626883225156	0.088	0.045	0.043	5.21513945655835e-07	Cluster_0	PRKRIP1
GOLPH3	3.27153444784433e-11	1.18871748167127	0.089	0.046	0.043	5.54296081498266e-07	Cluster_0	GOLPH3
FAM49A	8.94351685306113e-09	0.542680610705722	0.113	0.07	0.043	0.000151530006041415	Cluster_0	FAM49A
TANC1	3.44528497499896e-08	0.467298087497822	0.119	0.076	0.043	0.000583734633314073	Cluster_0	TANC1
LMBR1	2.75481953649421e-13	1.4315287470603	0.07	0.028	0.042	4.66749074068215e-09	Cluster_0	LMBR1
DCAF5	5.90545723162366e-08	0.631967790779704	0.113	0.071	0.042	0.001000561618754	Cluster_0	DCAF5
COA1	1.08981423822341e-07	0.557466299563804	0.117	0.075	0.042	0.00184647226382193	Cluster_0	COA1
NSMAF	1.89501672018584e-07	0.57216367386095	0.128	0.086	0.042	0.00321072682901086	Cluster_0	NSMAF
MED13	6.0199431402853e-07	0.574152767775218	0.136	0.094	0.042	0.0101995896625854	Cluster_0	MED13
ATP5EP2	2.30577669239187e-36	10.784960062257	0.042	0	0.042	3.90667744991955e-32	Cluster_0	ATP5EP2
DPH6-AS1	1.90435224513511e-27	3.40591592486155	0.047	0.005	0.042	3.22654400893242e-23	Cluster_0	DPH6-AS1
ADCY9	1.97434786077225e-27	3.16612622016479	0.047	0.005	0.042	3.34513758050642e-23	Cluster_0	ADCY9
ADCY1	7.79698237012639e-27	2.97514019025837	0.047	0.005	0.042	1.32104272297051e-22	Cluster_0	ADCY1
SOX6	2.01931192885824e-25	2.41383746794225	0.049	0.007	0.042	3.42132020106451e-21	Cluster_0	SOX6
KCNMB4	4.40297344880821e-20	1.89765245142036	0.055	0.013	0.042	7.45995791431575e-16	Cluster_0	KCNMB4
DEPDC5	3.21682577714876e-15	1.33136576173412	0.064	0.022	0.042	5.45026791422315e-11	Cluster_0	DEPDC5
STX18	3.6999862818322e-15	1.53678920749373	0.065	0.023	0.042	6.26888675730829e-11	Cluster_0	STX18
KIAA1429	1.34541268714555e-14	1.76820587969364	0.067	0.025	0.042	2.27953271583071e-10	Cluster_0	KIAA1429
IQCB1	5.3933442104334e-11	1.23481433798246	0.084	0.042	0.042	9.13794309573731e-07	Cluster_0	IQCB1
NUP160	6.38128554244013e-10	1.3217368617658	0.094	0.052	0.042	1.08118120945563e-05	Cluster_0	NUP160
DENND6A	1.58123894213075e-09	1.06216490288523	0.099	0.057	0.042	2.67909313965212e-05	Cluster_0	DENND6A
MKNK1-AS1	2.63428056352824e-34	6.92682825333571	0.043	0.001	0.042	4.4632615587859e-30	Cluster_0	MKNK1-AS1
ANGPTL1	3.14369078441018e-34	3.45720605543658	0.043	0.001	0.042	5.32635529602617e-30	Cluster_0	ANGPTL1
PACRG	1.75717240285119e-33	5.73903021444292	0.043	0.001	0.042	2.97717720215078e-29	Cluster_0	PACRG
THBS4	1.82458082198238e-33	5.66306970555445	0.043	0.001	0.042	3.09138728668475e-29	Cluster_0	THBS4
TMEM178B	1.43678645864792e-32	5.08360714290012	0.044	0.002	0.042	2.43434729688716e-28	Cluster_0	TMEM178B
HCN1	4.11110361158489e-31	4.64479908560937	0.044	0.002	0.042	6.96544284910828e-27	Cluster_0	HCN1
GRM3	5.19004417759e-29	4.03384186747415	0.046	0.004	0.042	8.79349185009074e-25	Cluster_0	GRM3
PIGU	2.13065305118034e-22	2.20950882105045	0.052	0.01	0.042	3.60996546461485e-18	Cluster_0	PIGU
PTRH2	3.19527765706452e-17	1.8920551531201	0.061	0.019	0.042	5.41375893436442e-13	Cluster_0	PTRH2
EDC3	3.49220200211193e-17	2.24998270912373	0.059	0.017	0.042	5.91683785217824e-13	Cluster_0	EDC3
TAF1B	3.98333035827711e-17	1.94571214685136	0.059	0.017	0.042	6.74895662602891e-13	Cluster_0	TAF1B
TPT1-AS1	1.05730014750655e-16	2.08075168390637	0.06	0.018	0.042	1.79138363992034e-12	Cluster_0	TPT1-AS1
ARSG	1.57141441573344e-16	1.02016862928017	0.06	0.018	0.042	2.66244744457717e-12	Cluster_0	ARSG
WDR44	8.26653627290733e-14	1.39558403228723	0.072	0.03	0.042	1.40059924071869e-09	Cluster_0	WDR44
MAP3K13	2.68527878252012e-13	1.06154824362918	0.072	0.03	0.042	4.54966784122385e-09	Cluster_0	MAP3K13
ZNF277	2.80820867573805e-13	1.44247488957188	0.071	0.029	0.042	4.75794795930297e-09	Cluster_0	ZNF277
SNRK	2.97664364557406e-13	1.46625573424109	0.072	0.03	0.042	5.04332732869613e-09	Cluster_0	SNRK
TCAIM	1.86137614643858e-12	1.26972353539182	0.075	0.033	0.042	3.15372960491088e-08	Cluster_0	TCAIM
MCM9	1.14411459632035e-11	1.3904225008144	0.077	0.035	0.042	1.93847336054557e-07	Cluster_0	MCM9
HSD17B4	2.0866357783058e-10	0.991952361017327	0.09	0.048	0.042	3.53538699918351e-06	Cluster_0	HSD17B4
KHDRBS1	1.24057732072941e-08	0.631396640320983	0.104	0.062	0.042	0.000210191015451184	Cluster_0	KHDRBS1
SLC12A6	2.45970197639291e-08	0.683451919819144	0.109	0.067	0.042	0.00041674730586025	Cluster_0	SLC12A6
ARHGAP18	2.89492218941043e-08	0.319774123823153	0.109	0.067	0.042	0.000490486666551809	Cluster_0	ARHGAP18
ARHGEF7	1.88194612465427e-07	0.717871925140582	0.124	0.082	0.042	0.00318858131900172	Cluster_0	ARHGEF7
NLRP1	3.10286332223091e-07	0.537513855362633	0.142	0.1	0.042	0.00525718132685583	Cluster_0	NLRP1
B3GAT2	1.86443489771379e-13	0.960407696436997	0.068	0.027	0.041	3.15891204719647e-09	Cluster_0	B3GAT2
ULK2	7.14620667388793e-09	0.690259577605276	0.1	0.059	0.041	0.000121078179675683	Cluster_0	ULK2
ASPH	1.12221810185936e-07	0.373376788843948	0.115	0.074	0.041	0.00190137412998031	Cluster_0	ASPH
PSMA1	1.378858910576e-06	0.735838930202034	0.168	0.127	0.041	0.0233620065218892	Cluster_0	PSMA1
ATP1B1	2.06251498900452e-06	0.679642363743442	0.164	0.123	0.041	0.0349451914587035	Cluster_0	ATP1B1
TLE4	2.46259928351549e-06	0.386141319841865	0.137	0.096	0.041	0.041723819660603	Cluster_0	TLE4
THSD4-AS1	1.93641354915263e-35	10.6723350027587	0.041	0	0.041	3.28086547632929e-31	Cluster_0	THSD4-AS1
HPSE2	1.41290901536755e-34	8.14703641941362	0.041	0	0.041	2.39389174473724e-30	Cluster_0	HPSE2
FBXL13	1.52814260819495e-34	5.69599128429746	0.041	0	0.041	2.58913202106471e-30	Cluster_0	FBXL13
CLNK	7.50435222631541e-34	8.87585341284093	0.042	0.001	0.041	1.27146239770462e-29	Cluster_0	CLNK
CASC15	2.28826495808452e-27	3.60276428658381	0.046	0.005	0.041	3.87700731848261e-23	Cluster_0	CASC15
FAM13C	1.47449015966517e-25	3.0428405629643	0.046	0.005	0.041	2.49822867752071e-21	Cluster_0	FAM13C
ABCA3	6.86403575841871e-25	2.80328198192921	0.047	0.006	0.041	1.16297357854888e-20	Cluster_0	ABCA3
MB21D2	3.18704203873229e-23	2.65961463126275	0.049	0.008	0.041	5.39980532622411e-19	Cluster_0	MB21D2
RALGPS1	9.4468916690342e-18	2.32961	0.057	0.016	0.041	1.60058685548446e-13	Cluster_0	RALGPS1
CERCAM	4.38089585684327e-17	2.29664041830391	0.057	0.016	0.041	7.42255185024956e-13	Cluster_0	CERCAM
PAPD5	1.3897709258433e-14	1.90674894068339	0.066	0.025	0.041	2.3546888796563e-10	Cluster_0	PAPD5
S100Z	3.66703879805405e-14	1.38817388934633	0.064	0.023	0.041	6.21306383554298e-10	Cluster_0	S100Z
VPS50	3.67017721645839e-11	1.11009757591303	0.078	0.037	0.041	6.21838125784544e-07	Cluster_0	VPS50
AGPS	6.30225174442066e-11	1.08117962357325	0.079	0.038	0.041	1.06779051305719e-06	Cluster_0	AGPS
PGM5P2	1.20693840063745e-10	0.961675835521798	0.083	0.042	0.041	2.04491573220003e-06	Cluster_0	PGM5P2
VPS41	3.46084515291495e-09	0.78126667632238	0.096	0.055	0.041	5.8637099425838e-05	Cluster_0	VPS41
KCND2	2.49858856346289e-32	4.52840578361966	0.043	0.002	0.041	4.23335860307518e-28	Cluster_0	KCND2
CA10	7.24337526254119e-32	4.44449573919306	0.043	0.002	0.041	1.22724507073235e-27	Cluster_0	CA10
WBSCR17	3.19378930860012e-31	5.17195328484196	0.043	0.002	0.041	5.41123722556119e-27	Cluster_0	WBSCR17
ZNF385D	9.30405351960915e-30	4.29487011267171	0.044	0.003	0.041	1.57638578782738e-25	Cluster_0	ZNF385D
TMEM232	1.10880655061746e-29	3.67682589849209	0.044	0.003	0.041	1.87865093871116e-25	Cluster_0	TMEM232
MIR219A2	2.7028500264413e-29	3.98405972820049	0.044	0.003	0.041	4.57943879979949e-25	Cluster_0	MIR219A2
RIMS1	1.29932807532477e-28	3.35644970876325	0.045	0.004	0.041	2.20145155802276e-24	Cluster_0	RIMS1
DGKI	1.7517195005441e-27	3.60873992990041	0.045	0.004	0.041	2.96793834977188e-23	Cluster_0	DGKI
PID1	2.66730181593486e-21	2.8061099808593	0.052	0.011	0.041	4.51920946673843e-17	Cluster_0	PID1
DEXI	1.41564455990562e-20	2.59487858440175	0.052	0.011	0.041	2.39852657784809e-16	Cluster_0	DEXI
SH3PXD2B	1.67439533716778e-16	1.70322837117715	0.059	0.018	0.041	2.83692801976337e-12	Cluster_0	SH3PXD2B
ADD3	4.05109334329493e-15	1.74473074693972	0.061	0.02	0.041	6.8637674515446e-11	Cluster_0	ADD3
UQCC1	5.05349454563194e-13	1.64804	0.072	0.031	0.041	8.56213580866419e-09	Cluster_0	UQCC1
TMEM51	1.17573436453563e-12	1.29397989943469	0.071	0.03	0.041	1.99204673383271e-08	Cluster_0	TMEM51
XRRA1	1.92567201285523e-12	1.33188648506783	0.071	0.03	0.041	3.26266609138061e-08	Cluster_0	XRRA1
WASH1	2.3860964647189e-12	1.35904660490105	0.071	0.03	0.041	4.04276324017324e-08	Cluster_0	WASH1
ATP11C	2.77471436643012e-10	0.829121034314478	0.088	0.047	0.041	4.70119855104255e-06	Cluster_0	ATP11C
UBE2H	5.33760470645981e-10	0.824571027171136	0.088	0.047	0.041	9.04350365415485e-06	Cluster_0	UBE2H
NCOA6	1.09908522082854e-09	0.714052289815352	0.088	0.047	0.041	1.8621800896498e-05	Cluster_0	NCOA6
TRANK1	1.47432488776202e-09	0.979147814723406	0.089	0.048	0.041	2.49794865733519e-05	Cluster_0	TRANK1
GNA13	1.22063917610541e-07	0.48684801515713	0.111	0.07	0.041	0.00206812895607539	Cluster_0	GNA13
TBRG1	1.94187894623945e-06	0.45437025519521	0.156	0.115	0.041	0.032901254986135	Cluster_0	TBRG1
CPVL	4.29593743317692e-06	0.490283493622959	0.178	0.137	0.041	0.0727860679303165	Cluster_0	CPVL
LIMA1	3.16236377951347e-13	0.298879114862808	0.066	0.026	0.04	5.35799295162967e-09	Cluster_0	LIMA1
GBAS	5.09648485280333e-13	1.68602108303421	0.066	0.026	0.04	8.63497428610468e-09	Cluster_0	GBAS
SP140	1.62524640550703e-12	1.06493859975617	0.068	0.028	0.04	2.75365498485056e-08	Cluster_0	SP140
PRDM2	1.20869938593602e-06	0.347557544884586	0.14	0.1	0.04	0.0204789936959139	Cluster_0	PRDM2
TRPM2	1.5594622481622e-05	0.395416919359171	0.167	0.127	0.04	0.264219688706122	Cluster_0	TRPM2
IL1RAPL2	1.62431778455148e-34	10.4796595319906	0.04	0	0.04	2.75208162236557e-30	Cluster_0	IL1RAPL2
LINC01608	1.18423410702549e-33	8.51303468236245	0.04	0	0.04	2.00644784753329e-29	Cluster_0	LINC01608
KIZ-AS1	2.44986779539143e-31	6.05473416201357	0.041	0.001	0.04	4.1508110057317e-27	Cluster_0	KIZ-AS1
RAP2C-AS1	1.00239713253482e-25	3.08402618106243	0.045	0.005	0.04	1.69836146165375e-21	Cluster_0	RAP2C-AS1
DYNC1I1	1.3830399854853e-25	3.55292603066258	0.046	0.006	0.04	2.34328464740775e-21	Cluster_0	DYNC1I1
HEPACAM	2.54552532706093e-25	3.27994485522202	0.045	0.005	0.04	4.31288356163933e-21	Cluster_0	HEPACAM
GPR85	4.80145132602085e-25	2.98968040267838	0.046	0.006	0.04	8.13509898167713e-21	Cluster_0	GPR85
SORBS2	5.62697709198217e-24	3.16601940293551	0.046	0.006	0.04	9.53378728694539e-20	Cluster_0	SORBS2
BCAS1	6.040337742696e-24	3.00231844816182	0.046	0.006	0.04	1.02341442374498e-19	Cluster_0	BCAS1
CRTC3	2.10622098081325e-23	3.41934664236463	0.048	0.008	0.04	3.56857020779189e-19	Cluster_0	CRTC3
SMCR5	3.44471004874412e-23	2.15372106930418	0.048	0.008	0.04	5.83637223558716e-19	Cluster_0	SMCR5
ATP2B2	1.53708244776473e-20	2.50105944709776	0.049	0.009	0.04	2.60427879124778e-16	Cluster_0	ATP2B2
SLCO3A1	2.27325178653405e-17	3.76807115071837	0.056	0.016	0.04	3.85157050192463e-13	Cluster_0	SLCO3A1
MYT1L	1.43505796633372e-16	1.95445791009401	0.056	0.016	0.04	2.43141871235923e-12	Cluster_0	MYT1L
PTPN4	4.68224099194313e-11	1.23140621089908	0.076	0.036	0.04	7.93312091264924e-07	Cluster_0	PTPN4
SKIV2L2	6.50556082927369e-11	1.3934521406383	0.076	0.036	0.04	1.10223717130384e-06	Cluster_0	SKIV2L2
GALK2	8.70603339084174e-11	1.16015526355588	0.076	0.036	0.04	1.47506323741032e-06	Cluster_0	GALK2
FAM157C	1.67430557853957e-10	1.32855323063069	0.082	0.042	0.04	2.83677594171959e-06	Cluster_0	FAM157C
TNPO3	3.23190288811127e-10	0.987237450270707	0.08	0.04	0.04	5.47581306332692e-06	Cluster_0	TNPO3
SYNE1	4.1161014530568e-10	0.84457124057215	0.081	0.041	0.04	6.97391069191414e-06	Cluster_0	SYNE1
REEP3	5.56240474060471e-09	0.646487834851195	0.092	0.052	0.04	9.42438235200655e-05	Cluster_0	REEP3
CRB1	5.82830891433352e-29	5.37478096752584	0.043	0.003	0.04	9.87490379355528e-25	Cluster_0	CRB1
MTCP1	7.03883347252591e-29	4.24484905525603	0.043	0.003	0.04	1.19258955525007e-24	Cluster_0	MTCP1
TTLL11	8.38247378035757e-28	4.51262566671371	0.043	0.003	0.04	1.42024253260598e-23	Cluster_0	TTLL11
RAPGEFL1	9.13753658726524e-28	3.29854209582251	0.044	0.004	0.04	1.54817282398035e-23	Cluster_0	RAPGEFL1
DUOX1	9.57452147421264e-28	3.3288879792839	0.044	0.004	0.04	1.62221117337585e-23	Cluster_0	DUOX1
TRPC1	1.35499902369347e-26	3.50066757799313	0.044	0.004	0.04	2.29577484584384e-22	Cluster_0	TRPC1
MOBP	1.78279850413083e-20	1.99402649941125	0.051	0.011	0.04	3.02059550554887e-16	Cluster_0	MOBP
ZHX3	7.99804186069567e-20	2.56495534235205	0.052	0.012	0.04	1.35510823245767e-15	Cluster_0	ZHX3
LMF1	3.82779507305119e-15	2.07494674911214	0.059	0.019	0.04	6.48543319227063e-11	Cluster_0	LMF1
TRIM5	6.53008701672667e-12	1.0709613564634	0.072	0.032	0.04	1.106392643244e-07	Cluster_0	TRIM5
ZDHHC20	9.80189518505377e-12	0.983006463874693	0.073	0.033	0.04	1.66073510120366e-07	Cluster_0	ZDHHC20
RAB8B	2.43640756719192e-11	1.09656015413767	0.074	0.034	0.04	4.12800534109327e-07	Cluster_0	RAB8B
GDAP1	4.12308534756228e-11	0.993051723500973	0.075	0.035	0.04	6.98574350437476e-07	Cluster_0	GDAP1
XPO6	1.10637973513853e-09	1.00642383490476	0.089	0.049	0.04	1.87453918524521e-05	Cluster_0	XPO6
UBE2E3	1.68050004029055e-09	1.41453396843037	0.09	0.05	0.04	2.84727121826428e-05	Cluster_0	UBE2E3
PRPSAP1	3.20434013017112e-09	1.06760432450878	0.086	0.046	0.04	5.42911348254892e-05	Cluster_0	PRPSAP1
2025-03-07	3.93447100296325e-06	0.832660751263043	0.157	0.117	0.04	0.0666617422032063	Cluster_0	2025-03-07
RAB40C	2.13355077588199e-19	2.49685616644446	0.05	0.011	0.039	3.61487507957685e-15	Cluster_0	RAB40C
TNFAIP8	1.40323906202703e-12	1.53520646346237	0.065	0.026	0.039	2.3775079427924e-08	Cluster_0	TNFAIP8
CA5B	1.9749575588277e-12	1.34025212680363	0.066	0.027	0.039	3.34617059192178e-08	Cluster_0	CA5B
CPPED1	3.02625470263802e-12	1.49046313421856	0.067	0.028	0.039	5.1273833426796e-08	Cluster_0	CPPED1
HSCB	3.26252805635594e-12	1.13525344854475	0.067	0.028	0.039	5.52770128588386e-08	Cluster_0	HSCB
TRAPPC10	1.64615884830704e-09	1.08879619544239	0.085	0.046	0.039	2.78908693668662e-05	Cluster_0	TRAPPC10
SMIM14	2.34668971386477e-09	0.950867726691785	0.083	0.044	0.039	3.97599638220107e-05	Cluster_0	SMIM14
USP24	2.82178357048265e-06	0.398404639264229	0.128	0.089	0.039	0.0478094790346876	Cluster_0	USP24
SHROOM2	1.36095732517522e-33	10.6552479989665	0.039	0	0.039	2.30586999604438e-29	Cluster_0	SHROOM2
PIK3IP1-AS1	2.97428856608279e-33	6.41219172409445	0.04	0.001	0.039	5.03933711751407e-29	Cluster_0	PIK3IP1-AS1
ZNF804B	1.06389513317152e-32	6.32223976769568	0.039	0	0.039	1.80255752413251e-28	Cluster_0	ZNF804B
IQCH	5.4912016864081e-32	6.40259293798895	0.04	0.001	0.039	9.30374301728124e-28	Cluster_0	IQCH
LINC00882	1.19275312080973e-31	5.9351167860724	0.04	0.001	0.039	2.02088161258792e-27	Cluster_0	LINC00882
TSHZ2	2.71359799954932e-27	1.71707715001304	0.042	0.003	0.039	4.59764909063641e-23	Cluster_0	TSHZ2
NHSL2	1.59812830567717e-25	3.04954175742298	0.044	0.005	0.039	2.70770878830884e-21	Cluster_0	NHSL2
ARHGEF4	9.39993265248596e-25	3.5826002676474	0.045	0.006	0.039	1.5926305893107e-20	Cluster_0	ARHGEF4
LINC00937	1.25434123538882e-24	2.81520311646776	0.045	0.006	0.039	2.12523035511928e-20	Cluster_0	LINC00937
ARFGEF3	1.8456424350175e-24	3.13031594195067	0.044	0.005	0.039	3.12707197765015e-20	Cluster_0	ARFGEF3
SYN2	3.94354066502656e-23	3.01990173625193	0.045	0.006	0.039	6.68154094875449e-19	Cluster_0	SYN2
ADGRV1	4.48692260855252e-23	3.42381233982158	0.046	0.007	0.039	7.60219297567054e-19	Cluster_0	ADGRV1
CDK14	1.20004333155808e-22	3.23896353817015	0.046	0.007	0.039	2.03323341665885e-18	Cluster_0	CDK14
ZNRF3	3.46043163430529e-22	3.18460872071901	0.046	0.007	0.039	5.86300931800346e-18	Cluster_0	ZNRF3
ENPP2	4.49574877550052e-21	2.59181682356719	0.047	0.008	0.039	7.61714715033053e-17	Cluster_0	ENPP2
SBF2-AS1	4.59975202330661e-21	2.19711726596913	0.048	0.009	0.039	7.79335985308838e-17	Cluster_0	SBF2-AS1
NELL2	5.8718104482157e-19	2.23915666334656	0.049	0.01	0.039	9.94860844241187e-15	Cluster_0	NELL2
SEPT9	2.14022084404148e-18	2.40771606871458	0.052	0.013	0.039	3.62617617605947e-14	Cluster_0	SEPT9
APBB1	2.33598429448633e-18	2.20253279736062	0.052	0.013	0.039	3.95785819014819e-14	Cluster_0	APBB1
TMEM59L	2.71579197604135e-18	2.18174095486509	0.052	0.013	0.039	4.60136634500685e-14	Cluster_0	TMEM59L
ARHGEF3	4.32308854414638e-18	2.43739098198047	0.052	0.013	0.039	7.3246089203472e-14	Cluster_0	ARHGEF3
KANTR	1.24776496851644e-17	2.15893963901129	0.052	0.013	0.039	2.11408818615741e-13	Cluster_0	KANTR
LIN52	8.29106745107427e-16	2.04617253264268	0.056	0.017	0.039	1.40475555823551e-11	Cluster_0	LIN52
LINC01141	1.32296065298238e-13	1.8445532552278	0.063	0.024	0.039	2.24149223434805e-09	Cluster_0	LINC01141
2025-03-02	4.64111053018916e-13	1.80851666679013	0.064	0.025	0.039	7.86343357129949e-09	Cluster_0	2025-03-02
QDPR	2.42545478481052e-10	1.20701201766524	0.077	0.038	0.039	4.10944804190447e-06	Cluster_0	QDPR
N4BP1	2.06698051262003e-09	0.903997926207019	0.081	0.042	0.039	3.50208508253212e-05	Cluster_0	N4BP1
MAPK14	2.14548048200724e-08	1.01901887410801	0.094	0.055	0.039	0.000363508758066486	Cluster_0	MAPK14
R3HCC1L	2.52551252890759e-08	0.717121470913527	0.093	0.054	0.039	0.000427897587772813	Cluster_0	R3HCC1L
CCL3	2.09561504754453e-26	3.84972904218082	0.043	0.004	0.039	3.55060057505469e-22	Cluster_0	CCL3
LINC00632	2.13578925093279e-26	4.10958431237001	0.043	0.004	0.039	3.61866772785543e-22	Cluster_0	LINC00632
NT5DC1	1.61811565542596e-19	2.82482932862125	0.051	0.012	0.039	2.74157335498821e-15	Cluster_0	NT5DC1
KIAA0196	1.52870113420726e-14	2.18882999313744	0.059	0.02	0.039	2.59007833168737e-10	Cluster_0	KIAA0196
NEK6	3.66302164792645e-11	1.44913541005346	0.074	0.035	0.039	6.20625757808178e-07	Cluster_0	NEK6
SLC23A2	7.37496647661326e-08	0.783991333632706	0.106	0.067	0.039	0.00124954057013258	Cluster_0	SLC23A2
CFDP1	8.90310406281844e-08	0.651932261527182	0.104	0.065	0.039	0.00150845292136333	Cluster_0	CFDP1
STK10	1.77233854271512e-07	0.930986383168076	0.104	0.065	0.039	0.00300287319292222	Cluster_0	STK10
USP9X	1.07290113713956e-06	0.382537849107391	0.124	0.085	0.039	0.0181781639665556	Cluster_0	USP9X
MAP4K5	1.36135368912376e-06	0.705345395480711	0.124	0.085	0.039	0.0230654155548238	Cluster_0	MAP4K5
CDH8	2.01328148641369e-25	3.4020927026746	0.042	0.004	0.038	3.41110282243071e-21	Cluster_0	CDH8
KIFC3	9.97927013376047e-19	2.38440279613466	0.049	0.011	0.038	1.69078773876304e-14	Cluster_0	KIFC3
TCF20	2.75660681819934e-12	0.910411867297817	0.064	0.026	0.038	4.67051893207515e-08	Cluster_0	TCF20
GALNT7	1.92146271946252e-11	1.06155563005703	0.066	0.028	0.038	3.25553428558535e-07	Cluster_0	GALNT7
ZNF490	2.27589781940004e-11	1.40761275870073	0.068	0.03	0.038	3.85605367540948e-07	Cluster_0	ZNF490
ZNF124	1.84850395626925e-09	1.24368521576204	0.083	0.045	0.038	3.13192025310699e-05	Cluster_0	ZNF124
MICU3	1.59648734987028e-07	0.35250795243033	0.097	0.059	0.038	0.00270492851688522	Cluster_0	MICU3
CLU	6.20158563540995e-06	0.663471316148081	0.135	0.097	0.038	0.105073465420751	Cluster_0	CLU
MAP1B	1.06318509496735e-05	0.608488803172381	0.134	0.096	0.038	0.180135450640318	Cluster_0	MAP1B
SNX29P2	3.93773116871997e-33	11.2186398308363	0.038	0	0.038	6.67169791916225e-29	Cluster_0	SNX29P2
DENND6A-AS1	3.93774098561344e-33	10.8528772536337	0.038	0	0.038	6.67171455192486e-29	Cluster_0	DENND6A-AS1
ELDR	3.93774153099705e-33	10.460977602668	0.038	0	0.038	6.67171547596829e-29	Cluster_0	ELDR
MCPH1-AS1	1.55405154268604e-31	6.58615567298015	0.039	0.001	0.038	2.63302952877296e-27	Cluster_0	MCPH1-AS1
CDH4	1.63168492729019e-31	5.90971667974292	0.039	0.001	0.038	2.76456377230777e-27	Cluster_0	CDH4
EFCAB3	5.0800455950278e-31	4.2791262486118	0.039	0.001	0.038	8.60712125165559e-27	Cluster_0	EFCAB3
GALNT13	4.14355342184604e-30	5.15095154364958	0.04	0.002	0.038	7.02042256263375e-26	Cluster_0	GALNT13
SLC5A11	5.98015829015218e-30	5.42808903211994	0.039	0.001	0.038	1.01321821910048e-25	Cluster_0	SLC5A11
EYA2	1.86949082681449e-29	4.82267384728002	0.039	0.001	0.038	3.1674783078718e-25	Cluster_0	EYA2
LINC01572	3.45363087381031e-28	4.6324679532512	0.04	0.002	0.038	5.8514867894968e-24	Cluster_0	LINC01572
KSR2	4.73660988945193e-27	4.00834670729477	0.041	0.003	0.038	8.02523813569841e-23	Cluster_0	KSR2
FAM227B	4.93089485088828e-27	3.66139262807169	0.041	0.003	0.038	8.35441514586002e-23	Cluster_0	FAM227B
SLC25A43	9.88715456134092e-24	2.92117941268985	0.043	0.005	0.038	1.67518059732799e-19	Cluster_0	SLC25A43
PPM1H	1.95806804475757e-23	3.64178287511149	0.044	0.006	0.038	3.31755468823274e-19	Cluster_0	PPM1H
ST7	4.20101700201325e-20	1.94812271547769	0.047	0.009	0.038	7.11778310651105e-16	Cluster_0	ST7
EEPD1	7.99283081632932e-20	2.53537368478038	0.048	0.01	0.038	1.35422532521068e-15	Cluster_0	EEPD1
UCK2	1.17779928570537e-17	2.14299134567435	0.051	0.013	0.038	1.99554532977061e-13	Cluster_0	UCK2
PBX1	2.39517187917715e-16	2.04658365227331	0.052	0.014	0.038	4.05813971488984e-12	Cluster_0	PBX1
DYNC2H1	2.45111667457283e-16	1.78857439821135	0.052	0.014	0.038	4.15292698172875e-12	Cluster_0	DYNC2H1
KLHL22	1.04532016741428e-15	2.09485658735348	0.054	0.016	0.038	1.77108595965001e-11	Cluster_0	KLHL22
NMT2	1.43720638623659e-15	1.48325782336238	0.054	0.016	0.038	2.43505878020065e-11	Cluster_0	NMT2
LPCAT3	1.36858209427352e-14	1.85882236432978	0.055	0.017	0.038	2.31878864232763e-10	Cluster_0	LPCAT3
IL3RA	4.07317537170067e-13	1.1059999637524	0.06	0.022	0.038	6.90118103227245e-09	Cluster_0	IL3RA
FBXL4	9.35893459053962e-10	1.19382032307385	0.078	0.04	0.038	1.58568428767513e-05	Cluster_0	FBXL4
PCMT1	2.10711880501308e-09	1.0273904819925	0.079	0.041	0.038	3.57009139133366e-05	Cluster_0	PCMT1
RPS6KA5	7.64653003734776e-08	1.16344869738259	0.096	0.058	0.038	0.00129555158422783	Cluster_0	RPS6KA5
ZER1	1.15248808594776e-13	1.30485538895625	0.059	0.021	0.038	1.9526605640213e-09	Cluster_0	ZER1
LINC00578	1.60295898199175e-13	1.59698939964972	0.059	0.021	0.038	2.71589340318862e-09	Cluster_0	LINC00578
EMSY	4.30261711943888e-10	0.557413205745873	0.071	0.033	0.038	7.2899241854653e-06	Cluster_0	EMSY
ST5	4.55495596481527e-10	1.30339965599243	0.072	0.034	0.038	7.71746189118651e-06	Cluster_0	ST5
MED15	1.98463193391249e-08	0.984895682540628	0.088	0.05	0.038	0.000336256188562793	Cluster_0	MED15
BBX	9.74030020606924e-06	0.38271127431131	0.15	0.112	0.038	0.165029906391431	Cluster_0	BBX
DENND2A	1.90261531860545e-24	3.55911916420349	0.041	0.004	0.037	3.22360113431322e-20	Cluster_0	DENND2A
ARHGAP44	2.75518249815117e-24	2.97632170865699	0.042	0.005	0.037	4.66810570661753e-20	Cluster_0	ARHGAP44
SHANK2	1.14262807368516e-22	3.13284187037026	0.042	0.005	0.037	1.93595474524477e-18	Cluster_0	SHANK2
SNX25	1.4949253354323e-17	2.26162679844652	0.049	0.012	0.037	2.53285199582294e-13	Cluster_0	SNX25
ZNF251	2.633921707372e-17	2.31264052056544	0.05	0.013	0.037	4.46265354880038e-13	Cluster_0	ZNF251
SEPT10	5.31668581233931e-17	2.49648280376256	0.05	0.013	0.037	9.00806077184649e-13	Cluster_0	SEPT10
ZFYVE9	7.42627091988788e-14	1.46558671868536	0.055	0.018	0.037	1.2582330819566e-09	Cluster_0	ZFYVE9
MRPS27	1.0717994832563e-11	1.68223302696512	0.064	0.027	0.037	1.81594986448116e-07	Cluster_0	MRPS27
ACBD3	1.54655315888306e-11	1.04631965318631	0.064	0.027	0.037	2.62032501709556e-07	Cluster_0	ACBD3
UBE2G1	3.79908504042687e-11	0.964438680235832	0.065	0.028	0.037	6.43678978399525e-07	Cluster_0	UBE2G1
SPATS2	4.92256431914503e-11	0.902490473449597	0.065	0.028	0.037	8.34030072592742e-07	Cluster_0	SPATS2
PXK	1.22514013742206e-10	1.17879602733451	0.07	0.033	0.037	2.07575493483419e-06	Cluster_0	PXK
CRYAB	1.56483477090189e-10	1.22103749823677	0.069	0.032	0.037	2.65129955233907e-06	Cluster_0	CRYAB
GALNT1	2.44772518155651e-07	0.418545339239995	0.096	0.059	0.037	0.0041471807751112	Cluster_0	GALNT1
GK-AS1	3.29374830812819e-32	11.0403709970259	0.037	0	0.037	5.58059775846159e-28	Cluster_0	GK-AS1
C1QTNF3-AMACR	3.29374922003118e-32	10.6254995883078	0.037	0	0.037	5.58059930349882e-28	Cluster_0	C1QTNF3-AMACR
DNAH9	3.29375013193435e-32	10.5934732530048	0.037	0	0.037	5.58060084853636e-28	Cluster_0	DNAH9
LHFPL3	2.48085682727557e-31	7.48689455181101	0.037	0	0.037	4.20331572245299e-27	Cluster_0	LHFPL3
BRINP3	6.0275638083371e-31	6.73288533069783	0.038	0.001	0.037	1.02125013604655e-26	Cluster_0	BRINP3
LINC01470	3.64993781701053e-30	8.17441479662349	0.038	0.001	0.037	6.18408964336094e-26	Cluster_0	LINC01470
SORCS2	2.37616263595501e-29	5.90311871881354	0.038	0.001	0.037	4.02593235409857e-25	Cluster_0	SORCS2
ATP10B	9.31542716542907e-29	5.24641609297352	0.039	0.002	0.037	1.57831282463865e-24	Cluster_0	ATP10B
GABRB3	6.42209372268213e-21	2.88941226358663	0.044	0.007	0.037	1.08809533943403e-16	Cluster_0	GABRB3
ANKRD28	2.10092377272812e-20	2.62532126421645	0.045	0.008	0.037	3.55959514813326e-16	Cluster_0	ANKRD28
DCLK2	2.72662137999152e-20	2.77213435486253	0.046	0.009	0.037	4.61971460411963e-16	Cluster_0	DCLK2
NEBL	1.48072187597389e-18	2.08610363693405	0.047	0.01	0.037	2.50878707446256e-14	Cluster_0	NEBL
FAM107B	4.21361746673677e-16	2.18611898278005	0.051	0.014	0.037	7.13913207389211e-12	Cluster_0	FAM107B
TEX2	5.28819175121812e-15	1.67437531140878	0.053	0.016	0.037	8.95978328408886e-11	Cluster_0	TEX2
DLGAP4	7.84499004141844e-12	1.42566949413322	0.062	0.025	0.037	1.32917666271753e-07	Cluster_0	DLGAP4
LRSAM1	1.47253215228223e-09	0.826855056462007	0.073	0.036	0.037	2.49491122561178e-05	Cluster_0	LRSAM1
TM7SF3	3.1467207922425e-08	0.930532877848608	0.088	0.051	0.037	0.000533148903829647	Cluster_0	TM7SF3
APLP1	7.64355149862943e-10	1.0348112830636	0.071	0.034	0.037	1.29504693041278e-05	Cluster_0	APLP1
GLB1	2.7216143444378e-08	0.874554635170143	0.087	0.05	0.037	0.000461123118378097	Cluster_0	GLB1
HK1	8.67224245681205e-07	0.73415442753969	0.107	0.07	0.037	0.0146933803945767	Cluster_0	HK1
TRIM44	2.50170121061318e-05	0.227174431249614	0.145	0.108	0.037	0.423863236114192	Cluster_0	TRIM44
RFTN2	9.40111236838936e-25	3.40749596818506	0.04	0.004	0.036	1.59283046857621e-20	Cluster_0	RFTN2
FAM174B	3.84990730013884e-21	3.04684001058732	0.042	0.006	0.036	6.52289793862523e-17	Cluster_0	FAM174B
PROCR	3.31253621714253e-17	2.20269521515023	0.048	0.012	0.036	5.61243011270458e-13	Cluster_0	PROCR
CAPS2	3.37497404256204e-17	2.2600763937124	0.047	0.011	0.036	5.71821852031287e-13	Cluster_0	CAPS2
CDH23	2.81731716525007e-15	1.84338532419273	0.049	0.013	0.036	4.77338047308319e-11	Cluster_0	CDH23
FBXW8	7.35421603332247e-14	2.03604511793233	0.054	0.018	0.036	1.24602482252583e-09	Cluster_0	FBXW8
PLEKHM3	1.0475372319062e-13	1.65814148917718	0.054	0.018	0.036	1.77484233201867e-09	Cluster_0	PLEKHM3
ZC3H12C	3.35919896757937e-13	2.20506306023449	0.057	0.021	0.036	5.69149081076972e-09	Cluster_0	ZC3H12C
ANKMY1	1.1252404663965e-10	1.59299114125752	0.066	0.03	0.036	1.90649492221559e-06	Cluster_0	ANKMY1
ITPKB	5.57251017356347e-10	1.07233445095926	0.069	0.033	0.036	9.44150398706858e-06	Cluster_0	ITPKB
EFR3A	3.29785728360259e-08	1.11623805192345	0.082	0.046	0.036	0.000558755959560787	Cluster_0	EFR3A
STAT5B	4.20534692906203e-08	0.801463381404215	0.083	0.047	0.036	0.000712511930190979	Cluster_0	STAT5B
CNTLN	1.44790968793615e-06	0.172264827806316	0.1	0.064	0.036	0.0245319338427022	Cluster_0	CNTLN
HIPK3	9.2016160351873e-06	0.337993014831636	0.125	0.089	0.036	0.155902980484178	Cluster_0	HIPK3
PTPN2	2.44261608377561e-05	0.478837685400488	0.216	0.18	0.036	0.413852443074101	Cluster_0	PTPN2
CYP4F22	9.52213267158472e-32	10.5857968280489	0.036	0	0.036	1.6133349385466e-27	Cluster_0	CYP4F22
MYRFL	2.75207910007328e-31	10.5136924790206	0.036	0	0.036	4.66284761925415e-27	Cluster_0	MYRFL
HEPN1	6.97797134731844e-31	8.36637124007985	0.036	0	0.036	1.18227768537616e-26	Cluster_0	HEPN1
LAMA2	2.91529565960687e-28	4.44107910340014	0.038	0.002	0.036	4.93938543607192e-24	Cluster_0	LAMA2
EPHA5	3.91746229060653e-27	5.08098693864204	0.038	0.002	0.036	6.63735635897465e-23	Cluster_0	EPHA5
ZNF385B	2.34332475802675e-26	4.05513031315453	0.038	0.002	0.036	3.97029513752472e-22	Cluster_0	ZNF385B
FGF1	3.63970974344001e-26	4.50658572994794	0.038	0.002	0.036	6.16676021831042e-22	Cluster_0	FGF1
ALDH1A2	2.19333912431055e-25	5.39283919866282	0.039	0.003	0.036	3.71617447831937e-21	Cluster_0	ALDH1A2
STOX2	3.86211179102911e-25	4.31000913920401	0.039	0.003	0.036	6.54357600754062e-21	Cluster_0	STOX2
CDH10	4.78043720186257e-25	3.65087459371067	0.039	0.003	0.036	8.09949475111575e-21	Cluster_0	CDH10
DNAH17	1.13932522406051e-24	3.93750335127558	0.039	0.003	0.036	1.93035872712572e-20	Cluster_0	DNAH17
ST8SIA1	4.39424590574e-24	3.12939164118487	0.039	0.003	0.036	7.44517083809528e-20	Cluster_0	ST8SIA1
FAM171A1	1.48623531153288e-20	2.79603922938958	0.043	0.007	0.036	2.51812848833016e-16	Cluster_0	FAM171A1
MORC4	4.73831221159704e-20	1.48487959905147	0.043	0.007	0.036	8.02812238010887e-16	Cluster_0	MORC4
TESK2	1.24723866988105e-19	2.81231373693496	0.044	0.008	0.036	2.11319647837947e-15	Cluster_0	TESK2
SPDYE1	2.43225488944798e-19	2.68900362770438	0.044	0.008	0.036	4.12096945919171e-15	Cluster_0	SPDYE1
NDC1	1.11901509350748e-18	1.65703816875765	0.046	0.01	0.036	1.89594727292972e-14	Cluster_0	NDC1
PIEZO2	1.18026911746064e-18	1.76905567949801	0.044	0.008	0.036	1.99972996571356e-14	Cluster_0	PIEZO2
ITPKC	2.64259346083901e-18	2.15528972867023	0.046	0.01	0.036	4.47734610069954e-14	Cluster_0	ITPKC
ZFP64	4.61934343863935e-18	2.83789185835554	0.046	0.01	0.036	7.82655358808666e-14	Cluster_0	ZFP64
CHL1	2.80626113289313e-14	1.52142927087772	0.052	0.016	0.036	4.75464823746083e-10	Cluster_0	CHL1
GCFC2	8.60555096485173e-12	1.18728144593214	0.06	0.024	0.036	1.45803849997483e-07	Cluster_0	GCFC2
TMEM57	1.4413654453329e-11	1.8006333057178	0.06	0.024	0.036	2.44210547402753e-07	Cluster_0	TMEM57
SLC27A1	2.19985123109322e-09	1.19365245612983	0.073	0.037	0.036	3.72720794084124e-05	Cluster_0	SLC27A1
CPE	1.0799277441062e-09	1.1948933833453	0.071	0.035	0.036	1.82972157683914e-05	Cluster_0	CPE
KIAA0232	6.7357268725337e-06	0.469076356489164	0.12	0.084	0.036	0.114123420401339	Cluster_0	KIAA0232
GRB2	3.27946929230062e-05	0.369262298602508	0.284	0.248	0.036	0.555640482194494	Cluster_0	GRB2
USH2A	7.9519299196185e-31	10.4046638881657	0.035	0	0.035	1.34729548628096e-26	Cluster_0	USH2A
GRM8	2.29704769696738e-30	10.3030849357392	0.035	0	0.035	3.89188791297183e-26	Cluster_0	GRM8
PIK3C2G	2.29704896760379e-30	10.5053697622932	0.035	0	0.035	3.8918900658111e-26	Cluster_0	PIK3C2G
LINC00276	2.2970491264334e-30	10.3917611173215	0.035	0	0.035	3.89189033491611e-26	Cluster_0	LINC00276
TEX14	1.72305897241339e-29	7.22820834905568	0.035	0	0.035	2.91937881696001e-25	Cluster_0	TEX14
GUCY1A2	7.14312256271943e-24	3.8011553890644	0.039	0.004	0.035	1.21025925580155e-19	Cluster_0	GUCY1A2
CPA6	5.04352899135098e-23	3.01067500638582	0.04	0.005	0.035	8.54525117004596e-19	Cluster_0	CPA6
SOX5	7.62399122007967e-23	2.80007526053758	0.039	0.004	0.035	1.2917328324181e-18	Cluster_0	SOX5
ABLIM1	1.34779286833476e-21	3.68285143969309	0.04	0.005	0.035	2.28356545681958e-17	Cluster_0	ABLIM1
ADCY3	3.04542647131585e-21	2.65179099117425	0.041	0.006	0.035	5.15986607035045e-17	Cluster_0	ADCY3
PHYHIP	3.37510876674059e-17	2.18123732556541	0.046	0.011	0.035	5.71844678348859e-13	Cluster_0	PHYHIP
EFCAB2	2.94068981908511e-16	2.56137713330329	0.047	0.012	0.035	4.98241076047591e-12	Cluster_0	EFCAB2
POLA1	6.63570213953331e-16	1.77874378075034	0.047	0.012	0.035	1.12428701350113e-11	Cluster_0	POLA1
KIF5C	6.22513568553514e-15	1.9593356670207	0.048	0.013	0.035	1.05472473920022e-10	Cluster_0	KIF5C
DRG1	3.28279670002855e-13	2.05695487807999	0.054	0.019	0.035	5.56204244885837e-09	Cluster_0	DRG1
DTD1	4.42566079733938e-13	1.34947356622814	0.054	0.019	0.035	7.49839708893211e-09	Cluster_0	DTD1
RCC1	2.45928371441777e-12	1.78035198502289	0.055	0.02	0.035	4.16676439733804e-08	Cluster_0	RCC1
STYXL1	3.87492033821204e-12	1.69391765017583	0.056	0.021	0.035	6.56527752903266e-08	Cluster_0	STYXL1
DNM1	6.01324177584904e-10	1.45918389125573	0.064	0.029	0.035	1.0188235540821e-05	Cluster_0	DNM1
ARMCX4	1.12802870487654e-09	0.577326334792786	0.067	0.032	0.035	1.91121903467232e-05	Cluster_0	ARMCX4
GALNT11	3.9844529218695e-09	0.555814893131211	0.068	0.033	0.035	6.75085858552349e-05	Cluster_0	GALNT11
CATSPER2	5.44890741461494e-09	0.111517199084221	0.07	0.035	0.035	9.23208383258209e-05	Cluster_0	CATSPER2
TFEB	1.11986085923312e-07	0.920631990240594	0.083	0.048	0.035	0.00189738025379867	Cluster_0	TFEB
CEP85L	1.21090505863097e-07	0.636646028091899	0.081	0.046	0.035	0.00205163644083846	Cluster_0	CEP85L
ATE1	1.1969416430242e-06	0.59258660511104	0.094	0.059	0.035	0.0202797822577591	Cluster_0	ATE1
ATP5G2	1.71019350088281e-06	0.976287722971991	0.098	0.063	0.035	0.0289758084854574	Cluster_0	ATP5G2
STX12	1.82392133812611e-06	0.451740020818845	0.11	0.075	0.035	0.0309026992318707	Cluster_0	STX12
TMEM144	9.98661572675551e-06	0.224163655768342	0.123	0.088	0.035	0.169203230258419	Cluster_0	TMEM144
VGLL4	1.7667326464495e-05	0.556278807414472	0.117	0.082	0.035	0.299337512287939	Cluster_0	VGLL4
LUZP1	6.48760939494436e-05	0.309624571028066	0.13	0.095	0.035	1	Cluster_0	LUZP1
RSF1	9.74235801966145e-05	0.112305045887946	0.17	0.135	0.035	1	Cluster_0	RSF1
AQP4-AS1	5.0749176879976e-30	5.85456	0.036	0.001	0.035	8.59843303877433e-26	Cluster_0	AQP4-AS1
MYO16	5.28334555886563e-28	8.07184602469677	0.036	0.001	0.035	8.95157238038604e-24	Cluster_0	MYO16
IQCK	8.98112412623615e-24	4.00495547190531	0.038	0.003	0.035	1.52167186070819e-19	Cluster_0	IQCK
EFR3B	3.37261619393368e-23	4.08274011466859	0.038	0.003	0.035	5.71422361738183e-19	Cluster_0	EFR3B
MAP2K6	6.55408677504249e-19	2.92953104481048	0.043	0.008	0.035	1.11045892229545e-14	Cluster_0	MAP2K6
UGDH-AS1	7.04258856537418e-19	2.82230897847904	0.043	0.008	0.035	1.19322578063135e-14	Cluster_0	UGDH-AS1
RELL1	6.98035836116225e-17	2.52887686839914	0.045	0.01	0.035	1.18268211713172e-12	Cluster_0	RELL1
BEX1	1.79034012070117e-14	2.19593905261552	0.051	0.016	0.035	3.03337326650399e-10	Cluster_0	BEX1
LINC00685	5.86366451859165e-14	1.7122362504138	0.051	0.016	0.035	9.93480679384984e-10	Cluster_0	LINC00685
DNHD1	4.22471761486748e-13	1.53117754776723	0.052	0.017	0.035	7.15793905486997e-09	Cluster_0	DNHD1
TCHP	7.67952771171188e-09	0.637911082637782	0.074	0.039	0.035	0.000130114238019534	Cluster_0	TCHP
FBXO34	1.67680946753175e-08	0.559873514725878	0.076	0.041	0.035	0.000284101828083904	Cluster_0	FBXO34
KLF7	1.80922206572367e-08	0.821692794193907	0.077	0.042	0.035	0.000306536494595561	Cluster_0	KLF7
PTPN12	1.9241940055163e-07	0.629740039760559	0.089	0.054	0.035	0.00326016190354627	Cluster_0	PTPN12
HTT	3.59055714352508e-06	0.660809132690028	0.103	0.068	0.035	0.0608348096827455	Cluster_0	HTT
PDZRN4	1.91527831080343e-29	10.4236910594842	0.034	0	0.034	3.24505604199425e-25	Cluster_0	PDZRN4
ACSM3	1.39788739459028e-28	8.14454597777693	0.034	0	0.034	2.36844061265431e-24	Cluster_0	ACSM3
NELL1	2.67037535912637e-28	5.9746539466141	0.035	0.001	0.034	4.52441697096781e-24	Cluster_0	NELL1
GNG12-AS1	7.33662292304238e-28	6.99925677921104	0.035	0.001	0.034	1.24304402185107e-23	Cluster_0	GNG12-AS1
MIR4300HG	3.0922429837191e-26	4.19727719113918	0.035	0.001	0.034	5.23918728731527e-22	Cluster_0	MIR4300HG
DGKB	1.97293803987765e-22	3.50329543328116	0.038	0.004	0.034	3.3427489209647e-18	Cluster_0	DGKB
FAXDC2	1.13927086634437e-21	2.86943864061039	0.039	0.005	0.034	1.93026662884727e-17	Cluster_0	FAXDC2
GRIA1	1.07218324395656e-20	3.28490956553253	0.039	0.005	0.034	1.8166000702356e-16	Cluster_0	GRIA1
MEIS2	2.01437723944843e-20	3.11528629031957	0.04	0.006	0.034	3.41295935679747e-16	Cluster_0	MEIS2
CDKL3	1.34557707491041e-18	2.96792162206025	0.041	0.007	0.034	2.27981123802071e-14	Cluster_0	CDKL3
AGBL3	1.55800548836558e-18	2.96326433765346	0.042	0.008	0.034	2.6397286989378e-14	Cluster_0	AGBL3
IQGAP2	4.52237128694057e-16	1.87256717775454	0.045	0.011	0.034	7.66225367146341e-12	Cluster_0	IQGAP2
PPCDC	8.52148974488006e-16	2.07398736788933	0.046	0.012	0.034	1.44379600747503e-11	Cluster_0	PPCDC
TBC1D32	2.51579242030387e-15	2.05972201656843	0.047	0.013	0.034	4.26250709772084e-11	Cluster_0	TBC1D32
POLR3C	2.53925410972008e-12	1.85463592950662	0.052	0.018	0.034	4.30225823809874e-08	Cluster_0	POLR3C
KIZ	6.77108547902734e-12	1.39413740535467	0.054	0.02	0.034	1.1472250127116e-07	Cluster_0	KIZ
CRTC1	1.4708770085239e-11	1.79017596665099	0.057	0.023	0.034	2.49210691554204e-07	Cluster_0	CRTC1
TRAPPC13	2.81104758269593e-11	1.65086168218665	0.057	0.023	0.034	4.76275791936172e-07	Cluster_0	TRAPPC13
FAIM2	3.03961869981417e-11	1.65402782165114	0.057	0.023	0.034	5.15002596309515e-07	Cluster_0	FAIM2
MSANTD2	4.01973412736888e-10	1.53255271258768	0.062	0.028	0.034	6.81063553200109e-06	Cluster_0	MSANTD2
RNF24	1.50483931105467e-09	1.55113141668749	0.066	0.032	0.034	2.54964924471994e-05	Cluster_0	RNF24
FRS2	3.39168217579733e-09	0.625727294157819	0.066	0.032	0.034	5.74652711045341e-05	Cluster_0	FRS2
UCHL1	4.87074949567401e-09	1.55966973672863	0.068	0.034	0.034	8.25251087052048e-05	Cluster_0	UCHL1
FAM179B	6.86025456799826e-09	1.38283208693336	0.066	0.032	0.034	0.000116233293145595	Cluster_0	FAM179B
WDR20	7.13403111353661e-09	1.24412522819461	0.068	0.034	0.034	0.000120871889156651	Cluster_0	WDR20
SEC24D	1.71701313893252e-07	1.08774037329143	0.084	0.05	0.034	0.00290913536129337	Cluster_0	SEC24D
RAD23B	2.28412306720645e-07	0.947094427108368	0.081	0.047	0.034	0.00386998971276789	Cluster_0	RAD23B
ANO6	2.49479267792832e-07	1.1722717235105	0.084	0.05	0.034	0.00422692723421396	Cluster_0	ANO6
SPOP	6.1359153871503e-07	0.57983041745928	0.083	0.049	0.034	0.0103960814404488	Cluster_0	SPOP
PRKACB	3.7072807895907e-06	0.32864704213912	0.097	0.063	0.034	0.0628124584180353	Cluster_0	PRKACB
ZZEF1	4.0030255550288e-06	0.425638963838681	0.098	0.064	0.034	0.0678232619788529	Cluster_0	ZZEF1
RAF1	6.26186224450088e-06	0.716121048743735	0.115	0.081	0.034	0.106094732008578	Cluster_0	RAF1
FAM19A1	2.02871301050572e-26	4.3084258129381	0.036	0.002	0.034	3.43724845369984e-22	Cluster_0	FAM19A1
COLGALT2	3.2218882299935e-26	5.19792235087625	0.036	0.002	0.034	5.45884522807799e-22	Cluster_0	COLGALT2
FLG-AS1	3.42795316543981e-26	4.67627668825076	0.036	0.002	0.034	5.80798104820468e-22	Cluster_0	FLG-AS1
IGSF11	4.50164272281625e-25	5.03819737257393	0.036	0.002	0.034	7.62713326526757e-21	Cluster_0	IGSF11
RASGRF2	2.23957189546777e-24	4.25187921260669	0.036	0.002	0.034	3.79450666249105e-20	Cluster_0	RASGRF2
LINC01122	2.5143487427821e-24	3.82500900163029	0.036	0.002	0.034	4.26006107489571e-20	Cluster_0	LINC01122
PRTFDC1	1.32234889244769e-17	2.39539806282773	0.043	0.009	0.034	2.24045572847412e-13	Cluster_0	PRTFDC1
ANKRD6	1.34406017729779e-17	2.27567120176221	0.043	0.009	0.034	2.27724115839565e-13	Cluster_0	ANKRD6
RFX2	6.57211828693389e-17	2.41519201662637	0.043	0.009	0.034	1.11351400135521e-12	Cluster_0	RFX2
CELF4	3.66067367561511e-16	2.55855201424356	0.044	0.01	0.034	6.20227940859467e-12	Cluster_0	CELF4
XXYLT1	3.81306953533838e-16	2.41736053987959	0.044	0.01	0.034	6.46048371372382e-12	Cluster_0	XXYLT1
MTFR1	1.28107476298789e-12	1.51835166775111	0.051	0.017	0.034	2.17052497093038e-08	Cluster_0	MTFR1
INPP5F	1.74366715405325e-08	0.921547667520518	0.073	0.039	0.034	0.000295429525911242	Cluster_0	INPP5F
ITPK1	2.43771022257482e-08	0.627989400564864	0.074	0.04	0.034	0.000413021243010852	Cluster_0	ITPK1
PSTPIP2	2.90386335267394e-08	1.08555852069636	0.075	0.041	0.034	0.000492001567843545	Cluster_0	PSTPIP2
[truncated: 11,868 more rows]
